# Supplementary material for: Biofilm colonization and succession in a full-scale partial nitritation-anammox moving bed biofilm reactor
Source: Microbiome. 2024 Mar 12;12:51. doi: 10.1186/s40168-024-01762-8 (PMC10935808; doi:10.1186/s40168-024-01762-8)
Supplement: Supplementary file 3 — Additional file 2: Supplementary Dataset S1. Taxonomic assignment of prokaryotic MAGs. [file 40168_2024_1762_MOESM2_ESM.xlsx]

## Sheet: Prokaryotes
MAG	completeness	contamination	length_bp	source_assembly_ID	Domain	Phylum	Class	Order	Family	Genus	Species
KLAP144	89.38	0	1937845	190218_3	d__Archaea	p__Halobacteriota	c__Methanomicrobia	o__Methanomicrobiales	f__Methanoregulaceae	g__Methanolinea_A	s__Methanolinea_A sp002506105
KLAP79	94.44	0.65	2126165	190123_3	d__Archaea	p__Halobacteriota	c__Methanomicrobia	o__Methanomicrobiales	f__Methanoregulaceae	g__UBA9949	s__UBA9949 sp012516785
KLAP88	89.47	0.33	2119816	190123_3	d__Archaea	p__Halobacteriota	c__Methanomicrobia	o__Methanomicrobiales	f__Methanosphaerulaceae	g__UBA288	s__
KLAP105	85.46	0.87	1917660	190123_3	d__Archaea	p__Halobacteriota	c__Methanomicrobia	o__Methanomicrobiales	f__Methanospirillaceae	g__	s__
KLAP107	76.68	4.58	2389324	190123_3	d__Archaea	p__Halobacteriota	c__Methanomicrobia	o__Methanomicrobiales	f__Methanospirillaceae	g__Methanospirillum	s__Methanospirillum hungatei
KLAP187	97.37	1.32	6022318	190514_3	d__Bacteria	p__Acidobacteriota	c__Acidobacteriae	o__Bryobacterales	f__Bryobacteraceae	g__CADEFT01	s__CADEFT01 sp019187195
KLAP137	99.57	5.13	4845262	190218_3	d__Bacteria	p__Acidobacteriota	c__Acidobacteriae	o__Bryobacterales	f__Bryobacteraceae	g__JACTMJ01	s__
KLAP106	83.68	1.76	3583026	190123_3	d__Bacteria	p__Acidobacteriota	c__Blastocatellia	o__Pyrinomonadales	f__Pyrinomonadaceae	g__OLB17	s__
KLAP208	94.06	5.98	5012259	190610_3	d__Bacteria	p__Acidobacteriota	c__Vicinamibacteria	o__Vicinamibacterales	f__UBA2999	g__VFZN01	s__
KLAP146	97.44	3.42	4559344	190218_3	d__Bacteria	p__Acidobacteriota	c__Vicinamibacteria	o__Vicinamibacterales	f__Vicinamibacteraceae	g__Luteitalea	s__
KLAP213	94.44	2.14	2781085	190610_3	d__Bacteria	p__Actinobacteriota	c__Acidimicrobiia	o__Acidimicrobiales	f__Ilumatobacteraceae	g__UBA668	s__
KLAP8	98.29	4.99	5836677	181218_3	d__Bacteria	p__Actinobacteriota	c__Acidimicrobiia	o__Acidimicrobiales	f__Ilumatobacteraceae	g__VFMC01	s__
KLAP66	95.73	0.85	3211955	190108_3	d__Bacteria	p__Actinobacteriota	c__Acidimicrobiia	o__Acidimicrobiales	f__JAAYBP01	g__JAAZBK01	s__JAAZBK01 sp016702505
KLAP198	93.43	1.8	2899661	190610_3	d__Bacteria	p__Actinobacteriota	c__Acidimicrobiia	o__Acidimicrobiales	f__JAAYBP01	g__JAAZBK01	s__
KLAP131	77.49	2.99	2807839	190218_3	d__Bacteria	p__Actinobacteriota	c__Acidimicrobiia	o__Acidimicrobiales	f__Microtrichaceae	g__AWTP1-35	s__AWTP1-35 sp003962875
KLAP25	89.74	2.22	2706708	181227_3	d__Bacteria	p__Actinobacteriota	c__Acidimicrobiia	o__Acidimicrobiales	f__Microtrichaceae	g__IMCC26207	s__
KLAP205	98.29	2.56	2614217	190610_3	d__Bacteria	p__Actinobacteriota	c__Acidimicrobiia	o__IMCC26256	f__	g__	s__
KLAP143	89.74	0.85	1570557	190218_3	d__Bacteria	p__Actinobacteriota	c__Acidimicrobiia	o__IMCC26256	f__JAGPDB01	g__JAGPDB01	s__
KLAP162	93.48	0.42	1905798	190319_3	d__Bacteria	p__Actinobacteriota	c__Actinomycetia	o__Nanopelagicales	f__UBA10799	g__	s__
KLAP17	95.69	2.07	2780456	181218_3	d__Bacteria	p__Actinobacteriota	c__Actinomycetia	o__Nanopelagicales	f__UBA10799	g__UBA10799	s__
KLAP93	95.26	0	2936135	190123_3	d__Bacteria	p__Actinobacteriota	c__Thermoleophilia	o__Miltoncostaeales	f__Miltoncostaeaceae	g__	s__
KLAP24	97.38	0.95	3202665	181227_3	d__Bacteria	p__Bacteroidota	c__Bacteroidia	o__AKYH767	f__B-17BO	g__UBA4416	s__
KLAP122	94.29	0.95	3188084	190206_3	d__Bacteria	p__Bacteroidota	c__Bacteroidia	o__AKYH767	f__B-17BO	g__UBA4416	s__
KLAP123	100	0.48	2993521	190206_3	d__Bacteria	p__Bacteroidota	c__Bacteroidia	o__AKYH767	f__UBA4408	g__CAIKXD01	s__
KLAP202	83.44	2.56	2243940	190610_3	d__Bacteria	p__Bacteroidota	c__Bacteroidia	o__AKYH767	f__UBA4408	g__CAIKXD01	s__
KLAP195	100	0	2662020	190528_3	d__Bacteria	p__Bacteroidota	c__Bacteroidia	o__AKYH767-A	f__OLB10	g__CAADHD01	s__
KLAP29	94.56	3.1	3871575	181227_3	d__Bacteria	p__Bacteroidota	c__Bacteroidia	o__AKYH767-A	f__OLB10	g__JADKJB01	s__
KLAP64	93.06	4.86	2761778	190108_3	d__Bacteria	p__Bacteroidota	c__Bacteroidia	o__AKYH767-A	f__OLB10	g__OLB10	s__
KLAP161	85.4	2.16	2896735	190319_3	d__Bacteria	p__Bacteroidota	c__Bacteroidia	o__AKYH767-A	f__OLB10	g__OLB10	s__OLB10 sp002455375
KLAP194	99.05	0.24	2907709	190514_3	d__Bacteria	p__Bacteroidota	c__Bacteroidia	o__AKYH767-A	f__OLB10	g__OLB10	s__OLB10 sp001567275
KLAP65	91.13	0.49	4097548	190108_3	d__Bacteria	p__Bacteroidota	c__Bacteroidia	o__Chitinophagales	f__BACL12	g__UBA7236	s__UBA7236 sp016706255
KLAP41	85.39	2.81	3635397	190103_3	d__Bacteria	p__Bacteroidota	c__Bacteroidia	o__Chitinophagales	f__Chitinophagaceae	g__JJ008	s__
KLAP150	94.14	0	2893393	190305_3	d__Bacteria	p__Bacteroidota	c__Bacteroidia	o__Chitinophagales	f__Chitinophagaceae	g__JJ008	s__JJ008 sp002069045
KLAP1	79.26	1.81	2252044	181218_3	d__Bacteria	p__Bacteroidota	c__Bacteroidia	o__Chitinophagales	f__Chitinophagaceae	g__Sediminibacterium	s__Sediminibacterium sp017996795
KLAP28	99.23	1	2232426	181227_3	d__Bacteria	p__Bacteroidota	c__Bacteroidia	o__Chitinophagales	f__Chitinophagaceae	g__UBA1930	s__
KLAP51	99.26	0.25	2929903	190108_3	d__Bacteria	p__Bacteroidota	c__Bacteroidia	o__Chitinophagales	f__JADIYW01	g__JADJSS01	s__
KLAP63	98.28	0.63	2672406	190108_3	d__Bacteria	p__Bacteroidota	c__Bacteroidia	o__Chitinophagales	f__JADIYW01	g__JADJSS01	s__
KLAP121	98.77	0	2702129	190206_3	d__Bacteria	p__Bacteroidota	c__Bacteroidia	o__Chitinophagales	f__JADIYW01	g__JADJSS01	s__
KLAP33	90.94	2.63	2502073	181227_3	d__Bacteria	p__Bacteroidota	c__Bacteroidia	o__Chitinophagales	f__LD1	g__UBA7692	s__
KLAP184	98.99	2.95	6766036	190430_3	d__Bacteria	p__Bacteroidota	c__Bacteroidia	o__Chitinophagales	f__Saprospiraceae	g__	s__
KLAP75	89.28	2.56	4456660	190123_3	d__Bacteria	p__Bacteroidota	c__Bacteroidia	o__Chitinophagales	f__Saprospiraceae	g__JADJPL01	s__JADJPL01 sp016713275
KLAP171	91.35	2.78	4889525	190403_3	d__Bacteria	p__Bacteroidota	c__Bacteroidia	o__Chitinophagales	f__Saprospiraceae	g__JADJPL01	s__JADJPL01 sp016713275
KLAP62	87.11	1.12	3761230	190108_3	d__Bacteria	p__Bacteroidota	c__Bacteroidia	o__Chitinophagales	f__Saprospiraceae	g__JADKBO01	s__JADKBO01 sp017987975
KLAP147	93.07	0.5	2961517	190218_3	d__Bacteria	p__Bacteroidota	c__Bacteroidia	o__Chitinophagales	f__Saprospiraceae	g__JAEUUM01	s__
KLAP56	97.97	1.24	8072576	190108_3	d__Bacteria	p__Bacteroidota	c__Bacteroidia	o__Chitinophagales	f__Saprospiraceae	g__M3007	s__
KLAP61	94.06	1.4	5014514	190108_3	d__Bacteria	p__Bacteroidota	c__Bacteroidia	o__Chitinophagales	f__Saprospiraceae	g__M3007	s__
KLAP43	87.57	1.24	2880595	190103_3	d__Bacteria	p__Bacteroidota	c__Bacteroidia	o__Chitinophagales	f__Saprospiraceae	g__OLB8	s__OLB8 sp018057925
KLAP175	97.28	2.49	3778387	190416_3	d__Bacteria	p__Bacteroidota	c__Bacteroidia	o__Chitinophagales	f__Saprospiraceae	g__OLB8	s__OLB8 sp001567405
KLAP3	75.64	0.99	2618386	181218_3	d__Bacteria	p__Bacteroidota	c__Bacteroidia	o__Chitinophagales	f__Saprospiraceae	g__OLB9	s__OLB9 sp016717105
KLAP130	98.76	0.99	3157582	190218_3	d__Bacteria	p__Bacteroidota	c__Bacteroidia	o__Chitinophagales	f__Saprospiraceae	g__OLB9	s__
KLAP155	91.39	1.52	4902104	190305_3	d__Bacteria	p__Bacteroidota	c__Bacteroidia	o__Chitinophagales	f__Saprospiraceae	g__UBA2329	s__UBA2329 sp002344975
KLAP204	96.86	0	3203089	190610_3	d__Bacteria	p__Bacteroidota	c__Bacteroidia	o__Chitinophagales	f__Saprospiraceae	g__UBA3362	s__
KLAP196	97.04	0.99	3862797	190528_3	d__Bacteria	p__Bacteroidota	c__Bacteroidia	o__Chitinophagales	f__UBA2359	g__BJ6	s__BJ6 sp014584595
KLAP60	92.7	0.49	3830430	190108_3	d__Bacteria	p__Bacteroidota	c__Bacteroidia	o__Chitinophagales	f__UBA2359	g__JADJTE01	s__JADJTE01 sp016711295
KLAP114	99.16	0.82	3942780	190206_3	d__Bacteria	p__Bacteroidota	c__Bacteroidia	o__Cytophagales	f__Cyclobacteriaceae	g__ELB16-189	s__ELB16-189 sp002352225
KLAP172	97.58	0.73	3640255	190403_3	d__Bacteria	p__Bacteroidota	c__Bacteroidia	o__Cytophagales	f__Cyclobacteriaceae	g__ELB16-189	s__ELB16-189 sp001567185
KLAP4	95.76	0.61	2715281	181218_3	d__Bacteria	p__Bacteroidota	c__Bacteroidia	o__Flavobacteriales	f__Flavobacteriaceae	g__Flavobacterium	s__
KLAP38	97.58	0.54	3393599	181227_3	d__Bacteria	p__Bacteroidota	c__Bacteroidia	o__Flavobacteriales	f__PHOS-HE28	g__PHOS-HE28	s__PHOS-HE28 sp008016945
KLAP54	90.05	2.6	3612942	190108_3	d__Bacteria	p__Bacteroidota	c__Bacteroidia	o__Flavobacteriales	f__PHOS-HE28	g__PHOS-HE28	s__
KLAP119	93.82	1.08	3044490	190206_3	d__Bacteria	p__Bacteroidota	c__Bacteroidia	o__Flavobacteriales	f__PHOS-HE28	g__PHOS-HE28	s__
KLAP163	92.47	1.83	3785381	190319_3	d__Bacteria	p__Bacteroidota	c__Bacteroidia	o__Flavobacteriales	f__PHOS-HE28	g__PHOS-HE28	s__PHOS-HE28 sp018267155
KLAP174	98.92	0	3659510	190416_3	d__Bacteria	p__Bacteroidota	c__Bacteroidia	o__Flavobacteriales	f__PHOS-HE28	g__PHOS-HE28	s__PHOS-HE28 sp013360395
KLAP215	90.98	0.81	2496957	190610_3	d__Bacteria	p__Bacteroidota	c__Bacteroidia	o__Flavobacteriales	f__Vicingaceae	g__BCD5	s__BCD5 sp013112825
KLAP154	100	0.54	2928931	190305_3	d__Bacteria	p__Bacteroidota	c__Bacteroidia	o__Flavobacteriales	f__Vicingaceae	g__Vicingus	s__
KLAP112	91.53	0.93	3370300	190206_3	d__Bacteria	p__Bacteroidota	c__Bacteroidia	o__J057	f__J057	g__	s__
KLAP35	95.7	0.24	3629957	181227_3	d__Bacteria	p__Bacteroidota	c__Bacteroidia	o__NS11-12g	f__UBA955	g__	s__
KLAP92	98.81	0.24	2563545	190123_3	d__Bacteria	p__Bacteroidota	c__Bacteroidia	o__NS11-12g	f__UKL13-3	g__	s__
KLAP186	90.73	0.61	3206462	190430_3	d__Bacteria	p__Bacteroidota	c__Ignavibacteria	o__Ignavibacteriales	f__Ignavibacteriaceae	g__H2-BAC3	s__
KLAP170	97.77	0.56	3821495	190403_3	d__Bacteria	p__Bacteroidota	c__Ignavibacteria	o__Ignavibacteriales	f__Ignavibacteriaceae	g__IGN3	s__IGN3 sp018059515
KLAP165	96.65	0	3532908	190403_3	d__Bacteria	p__Bacteroidota	c__Ignavibacteria	o__Ignavibacteriales	f__Ignavibacteriaceae	g__JAAYVN01	s__JAAYVN01 sp012517155
KLAP152	95.81	1.4	3804616	190305_3	d__Bacteria	p__Bacteroidota	c__Ignavibacteria	o__Ignavibacteriales	f__Ignavibacteriaceae	g__UTCHB3	s__UTCHB3 sp016707285
KLAP138	93.22	1.23	3648873	190218_3	d__Bacteria	p__Bacteroidota	c__Ignavibacteria	o__Ignavibacteriales	f__Melioribacteraceae	g__GCA-2746605	s__GCA-2746605 sp016713565
KLAP185	94.54	0	2350289	190430_3	d__Bacteria	p__Bacteroidota	c__Ignavibacteria	o__SJA-28	f__B-1AR	g__OLB4	s__OLB4 sp002050165
KLAP156	95.9	0.55	2492483	190305_3	d__Bacteria	p__Bacteroidota	c__Kapabacteria	o__Kapabacteriales	f__Kapabacteriaceae	g__OLB6	s__OLB6 sp001567175
KLAP70	91.81	0.55	2615630	190123_3	d__Bacteria	p__Bacteroidota	c__Kapabacteria	o__Kapabacteriales	f__UBA961	g__	s__
KLAP111	96.72	1.09	4311426	190206_3	d__Bacteria	p__Bacteroidota	c__Kapabacteria	o__OLB7	f__OLB7	g__OLB7	s__OLB7 sp016788565
KLAP26	87.22	0.89	2382268	181227_3	d__Bacteria	p__Bdellovibrionota	c__Bdellovibrionia	o__Bdellovibrionales	f__	g__	s__
KLAP141	94.98	0.89	2375564	190218_3	d__Bacteria	p__Bdellovibrionota	c__Bdellovibrionia	o__Bdellovibrionales	f__	g__	s__
KLAP115	97.32	0.89	2851120	190206_3	d__Bacteria	p__Bdellovibrionota	c__Bdellovibrionia	o__Bdellovibrionales	f__Bdellovibrionaceae	g__	s__
KLAP46	94.64	2.68	3542566	190108_3	d__Bacteria	p__Bdellovibrionota	c__Bdellovibrionia	o__Bdellovibrionales	f__Bdellovibrionaceae	g__Ga0074137	s__
KLAP30	92.8	1.79	2788662	181227_3	d__Bacteria	p__Bdellovibrionota	c__Bdellovibrionia_A	o__UBA1018	f__UBA6935	g__	s__
KLAP173	98.18	0	4025048	190403_3	d__Bacteria	p__Chloroflexota	c__Anaerolineae	o__Aggregatilineales	f__A4b	g__OLB13	s__OLB13 sp001567485
KLAP103	86.82	0.1	3626332	190123_3	d__Bacteria	p__Chloroflexota	c__Anaerolineae	o__Anaerolineales	f__EnvOPS12	g__OLB14	s__OLB14 sp016703605
KLAP140	88.91	0.91	3084209	190218_3	d__Bacteria	p__Chloroflexota	c__Anaerolineae	o__Anaerolineales	f__EnvOPS12	g__OLB14	s__OLB14 sp001567105
KLAP177	75.45	3.18	2527205	190416_3	d__Bacteria	p__Chloroflexota	c__Anaerolineae	o__Anaerolineales	f__EnvOPS12	g__OLB14	s__OLB14 sp900696595
KLAP176	87.73	1.09	3653234	190416_3	d__Bacteria	p__Chloroflexota	c__Anaerolineae	o__Anaerolineales	f__EnvOPS12	g__UBA12294	s__
KLAP218	90	1.82	2664030	190610_3	d__Bacteria	p__Chloroflexota	c__Anaerolineae	o__Anaerolineales	f__EnvOPS12	g__UBA12294	s__UBA12294 sp015075275
KLAP217	84.36	3.09	2599750	190610_3	d__Bacteria	p__Chloroflexota	c__Anaerolineae	o__Anaerolineales	f__EnvOPS12	g__UBA7227	s__UBA7227 sp002473085
KLAP72	76.18	3.82	4577195	190123_3	d__Bacteria	p__Chloroflexota	c__Anaerolineae	o__Promineofilales	f__Promineofilaceae	g__GCA-2699125	s__
KLAP209	99.67	2.09	4411708	190610_3	d__Bacteria	p__Chloroflexota	c__Dehalococcoidia	o__DSGV01	f__DSGV01	g__DSGV01	s__
KLAP124	85.09	3.33	2997885	190206_3	d__Bacteria	p__Chloroflexota	c__Dehalococcoidia	o__Tepidiformales	f__Tepidiformaceae	g__FeB-14	s__
KLAP160	75.69	7.43	3549574	190319_3	d__Bacteria	p__Chloroflexota	c__Dehalococcoidia	o__Tepidiformales	f__Tepidiformaceae	g__FeB-14	s__FeB-14 sp003104995
KLAP90	92.86	1.1	2069592	190123_3	d__Bacteria	p__Cloacimonadota	c__Cloacimonadia	o__Cloacimonadales	f__Cloacimonadaceae	g__Syntrophosphaera	s__
KLAP159	89.04	1.27	3079591	190319_3	d__Bacteria	p__Deinococcota	c__Deinococci	o__Deinococcales	f__Trueperaceae	g__JAAYYF01	s__
KLAP78	91.94	3.44	2406029	190123_3	d__Bacteria	p__Desulfobacterota	c__Syntrophia	o__Syntrophales	f__Smithellaceae	g__UBA8904	s__UBA8904 sp012797505
KLAP102	92.44	2.52	2252625	190123_3	d__Bacteria	p__Desulfobacterota_G	c__Syntrophorhabdia	o__Syntrophorhabdales	f__Syntrophorhabdaceae	g__MWEV01	s__MWEV01 sp002071245
KLAP168	92.13	3.24	7074754	190403_3	d__Bacteria	p__Eremiobacterota	c__Xenobia	o__Xenobiales	f__JADMJV01	g__	s__
KLAP100	84.81	1.61	1985967	190123_3	d__Bacteria	p__Firmicutes_A	c__Clostridia	o__Christensenellales	f__CAG-74	g__DTU024	s__
KLAP76	91.75	2.2	4936181	190123_3	d__Bacteria	p__Gemmatimonadota	c__Gemmatimonadetes	o__Gemmatimonadales	f__Gemmatimonadaceae	g__Gemmatimonas	s__Gemmatimonas sp017991005
KLAP216	82.03	3.3	4094823	190610_3	d__Bacteria	p__Gemmatimonadota	c__Gemmatimonadetes	o__Gemmatimonadales	f__Gemmatimonadaceae	g__JABAQJ01	s__JABAQJ01 sp019186945
KLAP42	94.51	2.2	5564859	190103_3	d__Bacteria	p__Gemmatimonadota	c__Gemmatimonadetes	o__Gemmatimonadales	f__Gemmatimonadaceae	g__SCN-70-22	s__SCN-70-22 sp016719105
KLAP87	95.54	0.55	5005002	190123_3	d__Bacteria	p__KSB1	c__UBA2214	o__UBA2214	f__UBA2214	g__UBA2214	s__
KLAP81	80.61	2.9	5852214	190123_3	d__Bacteria	p__Myxococcota	c__Bradymonadia	o__Bradymonadales	f__GCA-2716585	g__	s__
KLAP118	95.01	6.16	9004260	190206_3	d__Bacteria	p__Myxococcota	c__Bradymonadia	o__UBA7976	f__UBA1532	g__	s__
KLAP149	80.58	5.15	7799402	190305_3	d__Bacteria	p__Myxococcota	c__Bradymonadia	o__UBA7976	f__UBA1532	g__CAINDO01	s__
KLAP77	89.12	6.86	6389451	190123_3	d__Bacteria	p__Myxococcota	c__Polyangia	o__Polyangiales	f__Polyangiaceae	g__	s__
KLAP97	89.48	5.73	5808662	190123_3	d__Bacteria	p__Myxococcota	c__Polyangia	o__Polyangiales	f__Polyangiaceae	g__	s__
KLAP139	84.66	1.45	4193073	190218_3	d__Bacteria	p__Myxococcota	c__Polyangia	o__Polyangiales	f__Polyangiaceae	g__	s__
KLAP53	93.01	3.44	8281600	190108_3	d__Bacteria	p__Myxococcota	c__Polyangia	o__Polyangiales	f__Polyangiaceae	g__JADJKB01	s__
KLAP192	93.66	3.74	8309509	190514_3	d__Bacteria	p__Myxococcota	c__Polyangia	o__Polyangiales	f__Polyangiaceae	g__JADJKB01	s__
KLAP203	90.39	5.16	9172961	190610_3	d__Bacteria	p__Myxococcota	c__Polyangia	o__Polyangiales	f__Polyangiaceae	g__JADJKB01	s__JADJKB01 sp015075635
KLAP109	80.61	4.52	6585365	190123_3	d__Bacteria	p__Myxococcota	c__UBA6777	o__UBA6777	f__UBA6777	g__	s__
KLAP59	78.8	3.23	4894099	190108_3	d__Bacteria	p__Myxococcota_A	c__UBA9160	o__UBA9160	f__UBA4427	g__JADJOR01	s__
KLAP96	88.73	2.12	3523662	190123_3	d__Bacteria	p__Nitrospirota	c__Nitrospiria	o__Nitrospirales	f__Nitrospiraceae	g__Nitrospira_A	s__Nitrospira_A sp900170025
KLAP57	94.94	4.09	3630733	190108_3	d__Bacteria	p__Nitrospirota	c__Nitrospiria	o__Nitrospirales	f__Nitrospiraceae	g__Nitrospira_F	s__Nitrospira_F sp002254365
KLAP83	99.34	1.12	4182263	190123_3	d__Bacteria	p__OLB16	c__OLB16	o__OLB16	f__OLB16	g__OLB16	s__OLB16 sp001567115
KLAP120	83.08	1.12	945283	190206_3	d__Bacteria	p__Patescibacteria	c__ABY1	o__Magasanikbacterales	f__UBA922	g__JABIEQ01	s__
KLAP211	76.57	1.72	1062966	190610_3	d__Bacteria	p__Patescibacteria	c__Dojkabacteria	o__J137	f__J137	g__	s__
KLAP151	76.4	1.12	1087992	190305_3	d__Bacteria	p__Patescibacteria	c__Gracilibacteria	o__UBA1369	f__UBA1369	g__CAIOIA01	s__
KLAP129	79.78	1.69	1016477	190218_3	d__Bacteria	p__Patescibacteria	c__Gracilibacteria	o__UBA1369	f__UBA1369	g__UBA1369	s__
KLAP48	82.03	0	604525	190108_3	d__Bacteria	p__Patescibacteria	c__Paceibacteria	o__UBA9983_A	f__UBA1006	g__	s__
KLAP158	91.93	1.1	2838534	190319_3	d__Bacteria	p__Planctomycetota	c__Brocadiae	o__Brocadiales	f__Brocadiaceae	g__Brocadia	s__Brocadia pituitae
KLAP180	97.46	1.65	2772353	190430_3	d__Bacteria	p__Planctomycetota	c__Brocadiae	o__Brocadiales	f__Brocadiaceae	g__Brocadia	s__Brocadia sapporoensis
KLAP193	90.11	1.65	2864237	190514_3	d__Bacteria	p__Planctomycetota	c__Brocadiae	o__Brocadiales	f__Brocadiaceae	g__Brocadia	s__Brocadia fulgida
KLAP212	94.89	0	3440910	190610_3	d__Bacteria	p__Planctomycetota	c__Phycisphaerae	o__Phycisphaerales	f__Phycisphaeraceae	g__	s__
KLAP126	96.59	0	4038563	190206_3	d__Bacteria	p__Planctomycetota	c__Phycisphaerae	o__Phycisphaerales	f__UBA1924	g__	s__
KLAP201	80.98	1.14	2524490	190610_3	d__Bacteria	p__Planctomycetota	c__Phycisphaerae	o__Phycisphaerales	f__UBA1924	g__	s__
KLAP200	96.59	1.14	4550321	190610_3	d__Bacteria	p__Planctomycetota	c__Phycisphaerae	o__Phycisphaerales	f__UBA5793	g__UBA5793	s__
KLAP181	97.66	1.14	4584216	190430_3	d__Bacteria	p__Planctomycetota	c__Phycisphaerae	o__UBA1845	f__UTPLA1	g__UTPLA1	s__UTPLA1 sp002050205
KLAP142	95.33	1.15	6034858	190218_3	d__Bacteria	p__Planctomycetota	c__Planctomycetia	o__Pirellulales	f__Pirellulaceae	g__	s__
KLAP214	97.63	1.34	9239866	190610_3	d__Bacteria	p__Planctomycetota	c__Planctomycetia	o__Pirellulales	f__Pirellulaceae	g__	s__
KLAP7	96.56	1.5	7792178	181218_3	d__Bacteria	p__Planctomycetota	c__Planctomycetia	o__Pirellulales	f__Pirellulaceae	g__Aureliella	s__
KLAP164	92.46	1.15	9685441	190319_3	d__Bacteria	p__Planctomycetota	c__Planctomycetia	o__Pirellulales	f__Pirellulaceae	g__GCA-2726245	s__
KLAP31	86.74	4.3	6280562	181227_3	d__Bacteria	p__Planctomycetota	c__UBA1135	o__UBA2386	f__UBA2386	g__	s__
KLAP197	78.14	4.55	3610217	190528_3	d__Bacteria	p__Planctomycetota	c__UBA8742	o__UBA2392	f__UBA2392	g__UBA2392	s__
KLAP36	98.81	1.46	2541410	181227_3	d__Bacteria	p__Proteobacteria	c__Alphaproteobacteria	o__Caulobacterales	f__Caulobacteraceae	g__Brevundimonas	s__
KLAP21	97.47	3.86	4252019	181227_3	d__Bacteria	p__Proteobacteria	c__Alphaproteobacteria	o__Caulobacterales	f__Caulobacteraceae	g__Phenylobacterium	s__
KLAP80	77.25	2.59	2916491	190123_3	d__Bacteria	p__Proteobacteria	c__Alphaproteobacteria	o__Caulobacterales	f__Caulobacteraceae	g__Phenylobacterium	s__Phenylobacterium sp001724985
KLAP2	84.4	0	1654431	181218_3	d__Bacteria	p__Proteobacteria	c__Alphaproteobacteria	o__Micavibrionales	f__Micavibrionaceae	g__	s__
KLAP167	95.44	1.16	2606135	190403_3	d__Bacteria	p__Proteobacteria	c__Alphaproteobacteria	o__Micavibrionales	f__Micavibrionaceae	g__JAGNKE01	s__
KLAP117	91.27	2.25	1941942	190206_3	d__Bacteria	p__Proteobacteria	c__Alphaproteobacteria	o__Micavibrionales	f__Micavibrionaceae	g__Micavibrio_A	s__
KLAP69	98.59	0.9	4673162	190123_3	d__Bacteria	p__Proteobacteria	c__Alphaproteobacteria	o__Rhizobiales	f__Aestuariivirgaceae	g__Aestuariivirga	s__
KLAP101	88.61	5.24	4295994	190123_3	d__Bacteria	p__Proteobacteria	c__Alphaproteobacteria	o__Rhizobiales	f__Devosiaceae	g__Devosia_A	s__Devosia_A sp001899065
KLAP182	90.12	3.4	5563766	190430_3	d__Bacteria	p__Proteobacteria	c__Alphaproteobacteria	o__Rhizobiales	f__Hyphomicrobiaceae	g__Ga0077555	s__
KLAP40	90.18	1.85	4265939	181227_3	d__Bacteria	p__Proteobacteria	c__Alphaproteobacteria	o__Rhizobiales	f__Xanthobacteraceae	g__62-47	s__
KLAP14	94.15	4.8	6220188	181218_3	d__Bacteria	p__Proteobacteria	c__Alphaproteobacteria	o__Rhizobiales	f__Xanthobacteraceae	g__Afipia	s__Afipia sp017308595
KLAP84	85.76	5.14	3055996	190123_3	d__Bacteria	p__Proteobacteria	c__Alphaproteobacteria	o__Rhizobiales	f__Xanthobacteraceae	g__Ga0077548	s__
KLAP22	91.72	2.27	2919854	181227_3	d__Bacteria	p__Proteobacteria	c__Alphaproteobacteria	o__Rhodobacterales	f__Rhodobacteraceae	g__	s__
KLAP94	97.65	4.21	3584509	190123_3	d__Bacteria	p__Proteobacteria	c__Alphaproteobacteria	o__Rhodobacterales	f__Rhodobacteraceae	g__Albidovulum	s__
KLAP11	97.3	2.55	3790373	181218_3	d__Bacteria	p__Proteobacteria	c__Alphaproteobacteria	o__Rhodobacterales	f__Rhodobacteraceae	g__Tabrizicola	s__
KLAP23	97.52	1.1	1882488	181227_3	d__Bacteria	p__Proteobacteria	c__Alphaproteobacteria	o__Rickettsiales	f__SXRF01	g__SXRF01	s__
KLAP47	98.9	1.1	1882860	190108_3	d__Bacteria	p__Proteobacteria	c__Alphaproteobacteria	o__Rickettsiales	f__SXRF01	g__SXRF01	s__
KLAP13	92.63	0	1818737	181218_3	d__Bacteria	p__Proteobacteria	c__Alphaproteobacteria	o__Rickettsiales	f__UBA3002	g__	s__
KLAP49	95.8	0	3387898	190108_3	d__Bacteria	p__Proteobacteria	c__Alphaproteobacteria	o__Sphingomonadales	f__Sphingomonadaceae	g__	s__
KLAP18	95.87	4.73	3340200	181218_3	d__Bacteria	p__Proteobacteria	c__Alphaproteobacteria	o__Sphingomonadales	f__Sphingomonadaceae	g__Novosphingobium	s__Novosphingobium sp016719755
KLAP68	95.96	1.55	4447542	190108_3	d__Bacteria	p__Proteobacteria	c__Alphaproteobacteria	o__Sphingomonadales	f__Sphingomonadaceae	g__Novosphingobium	s__
KLAP9	85.1	3.17	2358708	181218_3	d__Bacteria	p__Proteobacteria	c__Alphaproteobacteria	o__Sphingomonadales	f__Sphingomonadaceae	g__Sphingobium	s__
KLAP6	75.84	0.9	1909247	181218_3	d__Bacteria	p__Proteobacteria	c__Alphaproteobacteria	o__Sphingomonadales	f__Sphingomonadaceae	g__Sphingopyxis	s__
KLAP132	89.68	3.52	3409075	190218_3	d__Bacteria	p__Proteobacteria	c__Alphaproteobacteria	o__Sphingomonadales	f__Sphingomonadaceae	g__Sphingopyxis	s__Sphingopyxis granuli
KLAP20	97.94	0.5	2940350	181227_3	d__Bacteria	p__Proteobacteria	c__Alphaproteobacteria	o__Sphingomonadales	f__Sphingomonadaceae	g__Sphingorhabdus_B	s__Sphingorhabdus_B lacus
KLAP27	78.39	2.9	4308915	181227_3	d__Bacteria	p__Proteobacteria	c__Gammaproteobacteria	o__Burkholderiales	f__Burkholderiaceae	g__Aquabacterium_A	s__Aquabacterium_A sp017999135
KLAP71	86.32	3.44	3023292	190123_3	d__Bacteria	p__Proteobacteria	c__Gammaproteobacteria	o__Burkholderiales	f__Burkholderiaceae	g__Comamonas_C	s__
KLAP99	89.07	2.78	3054108	190123_3	d__Bacteria	p__Proteobacteria	c__Gammaproteobacteria	o__Burkholderiales	f__Burkholderiaceae	g__Comamonas_C	s__Comamonas_C sp001724135
KLAP125	92.33	4.31	3154694	190206_3	d__Bacteria	p__Proteobacteria	c__Gammaproteobacteria	o__Burkholderiales	f__Burkholderiaceae	g__Giesbergeria	s__Giesbergeria sp010020825
KLAP55	98.44	4.06	5471245	190108_3	d__Bacteria	p__Proteobacteria	c__Gammaproteobacteria	o__Burkholderiales	f__Burkholderiaceae	g__JADJCH01	s__JADJCH01 sp016703325
KLAP16	94.25	3.81	5108263	181218_3	d__Bacteria	p__Proteobacteria	c__Gammaproteobacteria	o__Burkholderiales	f__Burkholderiaceae	g__JADJDQ01	s__JADJDQ01 sp016702605
KLAP210	87.55	1.45	2824194	190610_3	d__Bacteria	p__Proteobacteria	c__Gammaproteobacteria	o__Burkholderiales	f__Burkholderiaceae	g__Ottowia	s__
KLAP73	96.1	1.63	3286753	190123_3	d__Bacteria	p__Proteobacteria	c__Gammaproteobacteria	o__Burkholderiales	f__Burkholderiaceae	g__Quisquiliibacterium	s__
KLAP5	75.15	3.67	2758065	181218_3	d__Bacteria	p__Proteobacteria	c__Gammaproteobacteria	o__Burkholderiales	f__Burkholderiaceae	g__Rhodoferax	s__
KLAP34	75.86	0	4584292	181227_3	d__Bacteria	p__Proteobacteria	c__Gammaproteobacteria	o__Burkholderiales	f__Burkholderiaceae	g__Rubrivivax	s__
KLAP50	91.85	3.04	6075417	190108_3	d__Bacteria	p__Proteobacteria	c__Gammaproteobacteria	o__Burkholderiales	f__Burkholderiaceae	g__Rubrivivax	s__
KLAP110	86.64	7.32	3842027	190206_3	d__Bacteria	p__Proteobacteria	c__Gammaproteobacteria	o__Burkholderiales	f__Burkholderiaceae	g__Rubrivivax	s__
KLAP148	89.45	4.11	3822162	190305_3	d__Bacteria	p__Proteobacteria	c__Gammaproteobacteria	o__Burkholderiales	f__Burkholderiaceae	g__Rubrivivax	s__
KLAP153	94.87	3.12	3660166	190305_3	d__Bacteria	p__Proteobacteria	c__Gammaproteobacteria	o__Burkholderiales	f__Burkholderiaceae	g__Rubrivivax	s__
KLAP207	77.59	0.86	3441885	190610_3	d__Bacteria	p__Proteobacteria	c__Gammaproteobacteria	o__Burkholderiales	f__Burkholderiaceae	g__Rubrivivax	s__
KLAP85	88.65	9.87	3830344	190123_3	d__Bacteria	p__Proteobacteria	c__Gammaproteobacteria	o__Burkholderiales	f__Burkholderiaceae	g__SCN-69-89	s__
KLAP166	98.13	1.28	3313044	190403_3	d__Bacteria	p__Proteobacteria	c__Gammaproteobacteria	o__Burkholderiales	f__Burkholderiaceae	g__SCN-69-89	s__
KLAP134	95.8	2.26	3689908	190218_3	d__Bacteria	p__Proteobacteria	c__Gammaproteobacteria	o__Burkholderiales	f__Casimicrobiaceae	g__VBCG01	s__
KLAP206	97.27	1.25	3930466	190610_3	d__Bacteria	p__Proteobacteria	c__Gammaproteobacteria	o__Burkholderiales	f__Casimicrobiaceae	g__VBCG01	s__VBCG01 sp015075645
KLAP10	77.59	0	3914330	181218_3	d__Bacteria	p__Proteobacteria	c__Gammaproteobacteria	o__Burkholderiales	f__Ga0077523	g__Ga0077526	s__
KLAP52	75.59	0.51	1403787	190108_3	d__Bacteria	p__Proteobacteria	c__Gammaproteobacteria	o__Burkholderiales	f__Gallionellaceae	g__Nitrotoga	s__Nitrotoga fabula
KLAP12	93.99	1.52	2786183	181218_3	d__Bacteria	p__Proteobacteria	c__Gammaproteobacteria	o__Burkholderiales	f__Nitrosomonadaceae	g__Nitrosomonas	s__Nitrosomonas sp902826115
KLAP95	100	0.48	3038369	190123_3	d__Bacteria	p__Proteobacteria	c__Gammaproteobacteria	o__Burkholderiales	f__Nitrosomonadaceae	g__Nitrosomonas	s__
KLAP104	82.65	2.69	2029907	190123_3	d__Bacteria	p__Proteobacteria	c__Gammaproteobacteria	o__Burkholderiales	f__Nitrosomonadaceae	g__Nitrosomonas	s__Nitrosomonas europaea
KLAP127	93.36	0.03	2149530	190206_3	d__Bacteria	p__Proteobacteria	c__Gammaproteobacteria	o__Burkholderiales	f__Nitrosomonadaceae	g__Nitrosomonas	s__
KLAP135	92.05	1.12	2100315	190218_3	d__Bacteria	p__Proteobacteria	c__Gammaproteobacteria	o__Burkholderiales	f__Nitrosomonadaceae	g__Nitrosomonas	s__Nitrosomonas sp015075225
KLAP183	89.53	0.12	2169867	190430_3	d__Bacteria	p__Proteobacteria	c__Gammaproteobacteria	o__Burkholderiales	f__Nitrosomonadaceae	g__Nitrosomonas	s__Nitrosomonas europaea
KLAP145	91.43	2.41	3015942	190218_3	d__Bacteria	p__Proteobacteria	c__Gammaproteobacteria	o__Burkholderiales	f__Rhodocyclaceae	g__Desulfobacillus	s__Desulfobacillus denitrificans
KLAP190	80.96	1.23	2548147	190514_3	d__Bacteria	p__Proteobacteria	c__Gammaproteobacteria	o__Burkholderiales	f__Rhodocyclaceae	g__Desulfobacillus	s__
KLAP19	89.72	3.56	1747638	181218_3	d__Bacteria	p__Proteobacteria	c__Gammaproteobacteria	o__Burkholderiales	f__UBA11063	g__UBA11063	s__UBA11063 sp003962895
KLAP89	75.38	7.12	3228675	190123_3	d__Bacteria	p__Proteobacteria	c__Gammaproteobacteria	o__Ga0077536	f__Ga0077536	g__Ga0077536	s__
KLAP199	87.29	3.29	2968828	190610_3	d__Bacteria	p__Proteobacteria	c__Gammaproteobacteria	o__GCA-2729495	f__GCA-2729495	g__QUBU01	s__
KLAP98	87.72	1.7	2686501	190123_3	d__Bacteria	p__Proteobacteria	c__Gammaproteobacteria	o__GCA-2729495	f__GCA-2729495	g__SHZI01	s__
KLAP86	81.2	2.71	2439640	190123_3	d__Bacteria	p__Proteobacteria	c__Gammaproteobacteria	o__JADJWH01	f__JADJWH01	g__JADJWH01	s__
KLAP32	96.41	0.86	2399920	181227_3	d__Bacteria	p__Proteobacteria	c__Gammaproteobacteria	o__Pseudomonadales	f__Moraxellaceae	g__JAGLBJ01	s__
KLAP58	81.7	2.41	2756080	190108_3	d__Bacteria	p__Proteobacteria	c__Gammaproteobacteria	o__Pseudomonadales	f__UBA5518	g__UBA5518	s__
KLAP113	91.06	1.37	2900676	190206_3	d__Bacteria	p__Proteobacteria	c__Gammaproteobacteria	o__Steroidobacterales	f__Steroidobacteraceae	g__CADEFQ01	s__
KLAP178	89.17	2.51	3165092	190430_3	d__Bacteria	p__Proteobacteria	c__Gammaproteobacteria	o__Steroidobacterales	f__Steroidobacteraceae	g__CADEFQ01	s__
KLAP74	92.35	2.74	2825686	190123_3	d__Bacteria	p__Proteobacteria	c__Gammaproteobacteria	o__Steroidobacterales	f__Steroidobacteraceae	g__ZC4RG30	s__
KLAP39	90.09	1.7	3088175	181227_3	d__Bacteria	p__Proteobacteria	c__Gammaproteobacteria	o__Xanthomonadales	f__Rhodanobacteraceae	g__Dokdonella	s__Dokdonella sp001899855
KLAP157	81.03	0	3317781	190319_3	d__Bacteria	p__Proteobacteria	c__Gammaproteobacteria	o__Xanthomonadales	f__Rhodanobacteraceae	g__Dokdonella	s__Dokdonella sp016712865
KLAP188	91.43	2.83	2985050	190514_3	d__Bacteria	p__Proteobacteria	c__Gammaproteobacteria	o__Xanthomonadales	f__Rhodanobacteraceae	g__Dokdonella_A	s__Dokdonella_A sp014338185
KLAP169	97.83	2.08	3813451	190403_3	d__Bacteria	p__Proteobacteria	c__Gammaproteobacteria	o__Xanthomonadales	f__SZUA-5	g__JADKFD01	s__JADKFD01 sp019187485
KLAP67	97.55	1.71	3134894	190108_3	d__Bacteria	p__Proteobacteria	c__Gammaproteobacteria	o__Xanthomonadales	f__Xanthomonadaceae	g__Chiayiivirga	s__
KLAP82	80.15	4.11	3001004	190123_3	d__Bacteria	p__Proteobacteria	c__Gammaproteobacteria	o__Xanthomonadales	f__Xanthomonadaceae	g__Chiayiivirga	s__
KLAP15	83.02	7.87	2464804	181218_3	d__Bacteria	p__Proteobacteria	c__Gammaproteobacteria	o__Xanthomonadales	f__Xanthomonadaceae	g__Thermomonas	s__Thermomonas sp016720345
KLAP37	84.74	2.14	2441301	181227_3	d__Bacteria	p__Proteobacteria	c__Gammaproteobacteria	o__Xanthomonadales	f__Xanthomonadaceae	g__Thermomonas	s__
KLAP116	86.52	1.56	2609599	190206_3	d__Bacteria	p__Spirochaetota	c__Leptospirae	o__Turneriellales	f__Turneriellaceae	g__Turneriella	s__
KLAP91	92.37	0.85	2492337	190123_3	d__Bacteria	p__Thermotogota	c__Thermotogae	o__MWEM01	f__MWEM01	g__MWEM01	s__MWEM01 sp012744415
KLAP108	99.84	0.16	2617559	190123_3	d__Bacteria	p__Thermotogota	c__Thermotogae	o__Petrotogales	f__Kosmotogaceae	g__Mesotoga	s__Mesotoga sp002305955
KLAP128	91.94	1.14	2452892	190206_3	d__Bacteria	p__UBA1439	c__UBA1439	o__UBA1439	f__UBA1439	g__UBA1439	s__UBA1439 sp002329605
KLAP136	98.63	2.74	4562407	190218_3	d__Bacteria	p__Verrucomicrobiota	c__Verrucomicrobiae	o__Opitutales	f__Opitutaceae	g__UBA6669	s__
KLAP191	88.01	2.05	3196929	190514_3	d__Bacteria	p__Verrucomicrobiota	c__Verrucomicrobiae	o__Opitutales	f__Opitutaceae	g__UBA6669	s__UBA6669 sp014584295
KLAP45	97.3	1.42	8176012	190103_3	d__Bacteria	p__Verrucomicrobiota	c__Verrucomicrobiae	o__Pedosphaerales	f__CAIMTB01	g__CAIMTB01	s__
KLAP133	99.32	0	4084707	190218_3	d__Bacteria	p__Verrucomicrobiota	c__Verrucomicrobiae	o__Verrucomicrobiales	f__DEV007	g__Arctic95D-9	s__
KLAP189	92.04	1.36	4341305	190514_3	d__Bacteria	p__Verrucomicrobiota	c__Verrucomicrobiae	o__Verrucomicrobiales	f__V1-33	g__JAGNEJ01	s__JAGNEJ01 sp018003315
KLAP44	96.31	0.68	6183640	190103_3	d__Bacteria	p__Verrucomicrobiota	c__Verrucomicrobiae	o__Verrucomicrobiales	f__Verrucomicrobiaceae	g__JAEUHN01	s__
KLAP179	83.6	1.75	3161526	190430_3	d__Bacteria	p__Zixibacteria	c__MSB-5A5	o__CAIYYT01	f__CAIYYT01	g__JADJGC01	s__

## Sheet: Eukaryotes
					Contig classification (MMseqs2)							BUSCO
MAG	Size (Mbp)	N50(kb)	Proteins	Contigs	No rank	Bacteria	Archaea	Eukaryota	E; Ciliophora	C; Intramacronucleata	I; Oligohymenophorea	alveolata_obd10	eukaryota_obd10	bacteria_obd10
KLAE1	18.2049	32.461	6161	873	81	13	1	750	382	267	160	C:53.2%[S:46.8%,D:6.4%],F:5.8%,M:41.0%,n:171	C:28.6%[S:27.8%,D:0.8%],F:7.5%,M:63.9%,n:255	C:12.1%[S:11.3%,D:0.8%],F:6.5%,M:81.4%,n:124
KLAE2	17.7517	13.645	6267	1687	234	33	0	1254	672	537	345	C:49.7%[S:41.5%,D:8.2%],F:5.3%,M:45.0%,n:171	C:24.7%[S:21.6%,D:3.1%],F:6.3%,M:69.0%,n:255	C:8.9%[S:7.3%,D:1.6%],F:8.1%,M:83.0%,n:124
KLAE3	17.8842	17.642	6554	1368	118	34	0	1152	602	453	297	C:65.0%[S:55.6%,D:9.4%],F:4.7%,M:30.3%,n:171	C:31.8%[S:29.4%,D:2.4%],F:8.2%,M:60.0%,n:255	C:12.1%[S:8.9%,D:3.2%],F:10.5%,M:77.4%,n:124
KLAE4	15.1566	24.976	5867	955	52	8	0	857	516	408	248	C:51.5%[S:47.4%,D:4.1%],F:7.0%,M:41.5%,n:171	C:28.7%[S:26.7%,D:2.0%],F:8.2%,M:63.1%,n:255	C:15.3%[S:13.7%,D:1.6%],F:8.1%,M:76.6%,n:124
KLAE5	20.3477	39.287	7504	848	43	8	0	782	433	310	182	C:59.7%[S:54.4%,D:5.3%],F:5.8%,M:34.5%,n:171	C:32.9%[S:30.2%,D:2.7%],F:7.5%,M:59.6%,n:255	C:17.7%[S:16.1%,D:1.6%],F:10.5%,M:71.8%,n:124
KLAE6	31.0915	19.72	11647	2199	158	31	2	1886	1022	763	491	C:82.4%[S:59.6%,D:22.8%],F:7.0%,M:10.6%,n:171	C:47.4%[S:37.6%,D:9.8%],F:13.7%,M:38.9%,n:255	C:20.2%[S:13.7%,D:6.5%],F:11.3%,M:68.5%,n:124

## Sheet: Abundance
Genome	1_A	1_B	1_C	10_A	10_B	10_C	17_A	17_B	17_C	22_A	22_B	22_C	37_A	37_B	37_C	51_A	51_B	51_C	63_A	63_B	63_C	78_A	78_B	78_C	92_A	92_B	92_C	107_A	107_B	107_C	120_A	120_B	120_C	134_A	134_B	134_C	148_A	148_B	148_C	162_A	162_B	162_C	175_A	175_B	175_C
KLAE1	3.81278	2.80128	3.81133	0	0	0	0	0	0	0	0	0	0	0	0	0	0	0	0	0	0	0	0	0	0	0	0	0	0	0	0	0	0	0	0	0	0	0	0	0	0	0	0	0	0
KLAE2	1.71974	1.53679	1.75773	0	0	0	0	0	0	0	0	0	0	0	0	0	0	0	0	0	0	0	0	0	0	0	0	0	0	0	0	0	0	0	0	0	0	0	0	0	0	0	0	0	0
KLAE3	0	0	0	0.022724	0.0169908	0.0235328	1.24122	1.11985	1.23299	0.0288963	0.0202584	0.0183536	0	0	0.00839605	0	0	0	0.00654958	0	0	0	0	0	0	0	0	0	0	0.0094679	0	0	0	0	0	0.00918816	0.0111587	0.00719822	0.0100994	0	0	0	0	0	0
KLAE4	0	0	0	0	0	0	0	0	0	0.0124095	0.0129228	0	0	0	0	0	0	0	0.035015	0.0343905	0.0404185	0.0757561	0.0409999	0.0769663	0.473935	0.558623	0.423746	0.42697	0.427527	1.09425	1.06182	0.431318	1.04612	1.09222	0.399495	1.09102	0.723351	0.755064	0.824237	0	0	0	0	0	0
KLAE5	0	0	0	0.104955	0.0210132	0	0.0400078	0.011906	0	0.0740981	0.0453714	0.0592809	0.0123839	0.0231609	0.0377749	0	0.00901352	0.00929563	0.662644	0.582337	0.703509	0.593031	0.259991	0.780115	1.57442	2.47968	1.73623	1.3256	1.15373	0.551828	2.11162	1.33556	1.86736	0.535097	1.37248	0.530924	0.44849	0.421924	0.512338	0.210554	0.215285	0.2194	0.0148017	0.0147885	0.0182651
KLAE6	0	0	0	0	0	0	0	0	0	0	0	0	0	0	0	0	0	0	0.0238745	0.0197387	0.0193725	0	0	0	0	0	0	0	0	0	0	0	0	0	0	0	0	0	0	0	0	0	0.647024	0.656187	0.598217
KLAP1	1.14975	1.33081	1.16437	0.258718	0.278524	0.336566	0.0998698	0.0861134	0.11233	0.249186	0.225553	0.24235	0.013712	0.0153761	0.013485	0	0	0.00725777	0.00490225	0	0	0	0	0	0	0	0	0	0	0	0	0	0	0	0	0	0	0	0	0	0	0	0	0	0
KLAP10	2.87361	3.31998	2.88931	0.649166	0.686671	0.636476	0.507524	0.520064	0.668429	0.688828	0.690948	0.755946	0.131562	0.131017	0.129569	0.0781873	0.082362	0.04447	0	0.0339827	0.0247224	0	0	0	0	0	0	0	0	0	0	0	0	0	0	0	0	0	0	0	0	0	0	0	0
KLAP100	0	0	0	0.0344931	0.0384461	0.0382659	0.041069	0.0401903	0.0375843	0.0798053	0.076358	0.0761103	0.425953	0.441017	0.408224	0.287835	0.286071	0.298249	0.215134	0.219404	0.219487	0.257343	0.247208	0.252526	0.14046	0.123519	0.128503	0.0901183	0.115981	0.0722007	0.131438	0.0914927	0.107162	0.0843529	0.0964016	0.0702252	0.0766259	0.073358	0.0897239	0.126674	0.121523	0.117354	0.113847	0.115713	0.101406
KLAP101	0.263027	0.265513	0.258911	0.467019	0.504879	0.498986	0.386108	0.345372	0.367579	0.420581	0.428443	0.35491	0.402427	0.382905	0.396177	0.261158	0.257588	0.266526	0.178544	0.164834	0.159241	0.129447	0.105164	0.0859675	0.0889257	0.0599479	0.0626774	0.0378876	0.0523392	0.0252563	0.0455143	0.0375166	0.0348329	0.0277059	0.0380144	0.0260926	0.0210047	0.0215496	0.02214	0.0219828	0.0206824	0	0.0247597	0	0.0225198
KLAP102	0.116512	0.109157	0.116486	0.212375	0.222316	0.243414	0.0593705	0.0516981	0.0462104	0.360176	0.32265	0.361646	0.39352	0.345881	0.341527	0.179633	0.156712	0.147313	0.069017	0.0711271	0.0624113	0.0867288	0.0466091	0.0822378	0.0854077	0.0722347	0.0735719	0.0955209	0.151745	0.0731597	0.0417359	0.0971974	0.0351457	0.0762905	0.107434	0.0584737	0.0634778	0.062583	0.0767681	0.123475	0.134867	0.134873	0.0612768	0.0678404	0.0607623
KLAP103	0.0512707	0.0277961	0.0519215	0.248781	0.249021	0.16971	0.770983	0.580823	0.602952	0.90119	0.98915	1.2348	0.202818	0.324528	0.353755	0.553559	0.323995	0.287647	0.063475	0.273853	0.199663	0.0156664	0.071759	0.308079	0.0229582	0.416235	0.447571	0.115748	0.0215693	0.238511	0	0.11724	0.161008	0.0411895	0.255371	0.238524	0.0801842	0.128096	0.0836413	0.128934	0.0843428	0.0819372	0.0832075	0.058454	0.0645212
KLAP104	0	0	0	0.0162631	0.0187523	0.0158766	0.450834	0.550046	0.51992	1.26894	1.30939	1.06867	1.4376	1.71404	1.79423	0.42383	0.390326	0.368489	0.730167	0.737294	0.681391	1.23667	0.712421	0.655514	0.558084	0.552472	0.643267	0.310306	0.382732	0.162435	0.263568	0.318364	0.221265	0.257492	0.344837	0.188257	0.193575	0.170694	0.185319	0.155359	0.17354	0.172163	0.164237	0.178485	0.163402
KLAP105	0.0371648	0.0311128	0.0373986	0.134076	0.158561	0.159684	0.191815	0.19112	0.137157	0.241052	0.22981	0.22638	0.269787	0.282764	0.258898	0.237259	0.226642	0.210256	0.214737	0.220279	0.223662	0.291606	0.277316	0.254088	0.231542	0.201646	0.180183	0.21138	0.272979	0.155352	0.224995	0.211032	0.143838	0.159351	0.217054	0.136631	0.15106	0.129819	0.146411	0.158899	0.162033	0.160405	0.140625	0.173915	0.133588
KLAP106	0.0634387	0.0576571	0.0647905	0.0477827	0.0345048	0.0513953	0.335775	0.286363	0.172441	0.219409	0.174259	0.195406	0.221103	0.253072	0.245389	0.145827	0.0396578	0.0375235	0.0162848	0.365102	0.128076	0.029464	0.00741955	0.166223	0.2178	0.013102	0	0.0271485	0.172271	0	0.0148106	0.0264816	0	0.0153562	0.10015	0.0436698	0	0	0	0	0	0	0	0	0
KLAP107	0.0565677	0.0478438	0.053132	0.103206	0.123256	0.122652	0.13794	0.137577	0.110776	0.326715	0.310006	0.316887	0.456454	0.512796	0.479393	0.471234	0.494378	0.474783	0.407149	0.449531	0.443326	0.520233	0.431268	0.448753	0.265603	0.223759	0.212557	0.17829	0.239097	0.155069	0.185221	0.177363	0.134886	0.159612	0.1831	0.132086	0.135666	0.108748	0.136958	0.157287	0.154653	0.156453	0.151879	0.177765	0.143779
KLAP108	0.0317515	0.0316468	0.032505	0.138096	0.148763	0.151909	0.103585	0.0994343	0.0965465	0.168928	0.170908	0.179309	0.492831	0.495078	0.471755	0.390786	0.430757	0.424872	0.360589	0.329536	0.327699	0.779485	0.558988	0.686585	0.417321	0.316362	0.342269	0.224731	0.330271	0.0930838	0.303277	0.222003	0.204874	0.109396	0.242563	0.089682	0.0898064	0.0856045	0.100269	0.0959306	0.0988687	0.0972938	0.0950724	0.100923	0.104917
KLAP109	0	0	0	0	0	0	0.077565	0.0828028	0.0714225	0.163671	0.13715	0.16747	0.448663	0.362596	0.373185	0.0552648	0.0732997	0.0522338	0.0580394	0.0733997	0.0692202	0.0497104	0.0208192	0.0667987	0.0221398	0.0239345	0.0258872	0.00620359	0	0.00971146	0.0143262	0	0.0191293	0.00898699	0	0.00873308	0.0183979	0.0167302	0.0229933	0.0227712	0.0235961	0.0235757	0.0347443	0.0286188	0.0265409
KLAP11	4.0287	3.86477	4.02839	1.04798	1.16349	1.01759	0.542427	0.326764	0.542225	0.290311	0.288087	0.214187	0.151331	0.125625	0.142389	0.087962	0.0831822	0.0828511	0.056189	0.0477293	0.0546946	0.0496923	0.0425025	0.0338197	0.048853	0.0241956	0.0218465	0.0155432	0.0198673	0	0	0.0153209	0	0	0.0166117	0.00880957	0	0.00683469	0	0	0	0	0	0	0
KLAP110	0.179155	0.199634	0.177934	0.228425	0.23469	0.232985	0.238608	0.272836	0.258097	0.3114	0.301267	0.283883	1.18869	1.12256	1.11946	1.13407	1.00776	0.732779	0.570761	0.659053	0.559853	0.350221	0.608081	0.44549	0.186269	0.29129	0.312347	0.127507	0.107021	0.0427676	0	0.126067	0.0470668	0.0190802	0.148825	0.0434389	0.015792	0.0239687	0.0163979	0.0197503	0.0177747	0	0.0178102	0	0.0171373
KLAP111	0	0	0	0.0187512	0.0187578	0.016972	0.124396	0.111943	0.110319	0.273536	0.295504	0.26872	0.566096	0.61622	0.752024	0.617228	0.785244	0.866401	0.710583	0.546158	0.570315	0.251122	0.2675	0.256562	0.118158	0.128517	0.14408	0.204576	0.26315	0.0399118	0.210683	0.202632	0.134257	0.0454589	0.202275	0.0383423	0.0257285	0.0276064	0.0279746	0.0236283	0.0232477	0.0232466	0	0	0
KLAP112	0	0	0	0.0755055	0.0691939	0.0601217	0.0300836	0.0307692	0.0346203	0.0557722	0.0550109	0.100622	0.0937103	0.220856	0.132904	0.365593	0.452532	0.363347	0.319621	0.471139	0.41349	0.02151	0.0113159	0.026234	0.0322304	0.0463033	0.0323901	0.0255279	0.0282624	0	0	0.0267158	0	0	0.0309148	0	0.0429165	0.0260105	0.0570351	0	0	0	0	0	0
KLAP113	0	0	0	0.0539207	0.0518637	0.0546828	0.209096	0.220818	0.209829	0.417407	0.426161	0.369247	1.06652	0.99024	1.02824	1.19541	1.16975	1.1324	0.467024	0.396224	0.427619	0.394559	0.298141	0.255928	0.29144	0.1581	0.175047	0.136992	0.151796	0.052738	0.0774024	0.135255	0.0580632	0.0713577	0.123979	0.0616086	0.0410429	0.0401503	0.0392469	0.0354546	0.0348951	0.0333563	0.0438209	0.0399534	0.038348
KLAP114	0	0	0	0	0	0	0.0182415	0.0197394	0.0172735	0.0305182	0.0316342	0.0367885	0.31836	0.383836	0.302905	0.979241	0.725947	0.733867	0.42332	0.852388	1.00322	0.230629	0.45129	0.667867	0.434032	0.378795	0.458225	0.36285	0.108965	0.0300047	0	0.364957	0.105163	0	0.248575	0.0423877	0	0.012012	0.0106904	0	0	0	0	0	0
KLAP115	0	0	0	0	0	0	0	0	0	0	0	0	0	0	0.0059332	0.636733	0.648039	0.66339	0.276702	0.300157	0.305782	0.255374	0.174062	0.228043	0.163527	0.0968841	0.110835	0.069041	0.115866	0.0108485	0.041307	0.0689578	0.0252871	0.015424	0.0715282	0.00985934	0	0.00556652	0	0	0	0	0	0	0
KLAP116	0	0	0	0	0	0	0	0	0	0	0	0	1.68863	1.71732	1.44297	0.616495	0.771431	0.848082	0.845273	0.929057	0.858179	0.367822	0.232155	0.394738	0.052241	0.0310535	0.0315256	0.0249646	0.0398708	0.00887691	0.0263954	0.0250831	0.0152433	0.0106818	0.0256429	0.00830977	0	0	0	0	0	0	0	0	0
KLAP117	0	0	0	0	0	0	0.0406251	0.045731	0.0514363	0.111036	0.158359	0.163205	0.268822	0.286019	0.239807	0.331	0.331947	0.394326	0.238027	0.355628	0.332668	0.191003	0.305873	0.246439	0.179832	0.169069	0.189691	0.116794	0.144319	0.0305126	0	0.118326	0.0464051	0.0189934	0.121767	0.0292706	0.0114193	0.0132766	0.0112908	0	0	0	0	0	0
KLAP118	0	0	0	0	0	0	0	0	0	0	0	0	0	0	0	1.83766	1.63373	1.78422	0.450824	0.332265	0.340028	0.0723927	0.0786591	0.0887851	0.683754	0.439838	0.466371	0.0294495	0.0512513	0	0	0.029435	0	0	0.0256541	0	0	0	0	0	0	0	0.0241087	0.0172039	0.0192306
KLAP119	0	0	0	0.0605892	0.0602329	0.0622475	0.124412	0.173446	0.118103	0.229402	0.261625	0.214559	0.466988	0.415474	0.445404	0.392658	0.404894	0.452722	0.737098	0.395322	0.461334	0.725818	0.575617	0.344893	0.543562	0.472316	0.467625	0.452241	0.486845	0.198112	0.380474	0.448169	0.345846	0.181694	0.419093	0.210525	0.107675	0.101318	0.0824833	0.068695	0.0631817	0.0625998	0.0378166	0.0412006	0.0410816
KLAP12	1.4437	1.17245	1.44216	1.56611	1.4855	1.45533	0.259647	0.235838	0.232651	0.115694	0.101421	0.107019	0.0368134	0.0276349	0.0339571	0	0	0	0	0	0	0	0	0	0	0	0	0	0	0	0	0	0	0	0	0	0	0	0	0	0	0	0	0	0
KLAP120	0	0	0	0	0	0	0	0	0	0	0	0	0.212736	0.291859	0.259245	0.615726	0.801346	0.922464	0.0252553	0.0275769	0.0258256	0.00694838	0	0	0	0	0	0.0286406	0.0394536	0	0	0.0296335	0	0	0.0316371	0	0	0	0	0	0	0	0	0	0
KLAP121	0	0	0	0.0617948	0.063951	0.0655262	0.123337	0.134512	0.14541	0.856929	0.789562	0.963688	0.200823	0.19833	0.205498	1.5317	1.82486	2.00628	0.171921	0.192181	0.182839	0.0553898	0.0463516	0.0515757	0	0	0	0	0	0	0	0	0	0	0	0	0	0	0	0	0	0	0	0	0
KLAP122	0	0	0	0.159377	0.144458	0.147125	0.589317	0.640213	0.83367	0.100998	0.0989476	0.118953	0.233512	0.281772	0.264022	0.342015	0.422813	0.521449	0.223434	0.265582	0.237453	0.240521	0.208379	0.241397	0.334364	0.303911	0.32814	0.385792	0.554016	0.0479931	0.178824	0.390313	0.138345	0.0598359	0.422651	0.051564	0.322681	0.266169	0.395483	0.14034	0.129796	0.134086	0.024596	0.0236316	0.0240223
KLAP123	0	0	0	0	0	0	0.0252243	0.0236486	0.0249224	0.228087	0.23793	0.262565	4.16607	3.59643	4.03336	1.73451	1.31639	1.33976	0.235878	0.233458	0.215649	0.448125	0.373337	0.489458	0.21387	0.193924	0.194274	0.734707	1.03125	0.0269834	0.397707	0.735707	0.32218	0.0307518	0.770648	0.0259504	0.230006	0.219897	0.276803	0.019974	0.0200258	0.0205303	0	0	0
KLAP124	0	0	0	0.0442551	0.0222882	0.0154112	0.104149	0.288769	0.0751341	0.322372	0.302456	0.282288	0.651484	0.611198	0.677402	1.23047	1.27781	1.17868	1.53434	1.5635	1.34006	2.01109	1.96381	1.39248	2.17997	1.41319	1.39959	1.15347	1.71845	0.673504	1.53912	1.14055	1.05744	0.825501	1.18362	0.717536	0.561199	0.506364	0.518568	0.427186	0.434216	0.427303	0.489188	0.509773	0.41671
KLAP125	0.627004	0.582803	0.620384	1.37555	1.29009	1.383	0.328618	0.302152	0.294941	0.250058	0.205509	0.242048	0.306515	0.350532	0.317616	0.538543	0.603875	1.21865	0.245087	0.217912	0.217741	0.0697791	0.0712513	0.0607361	0.0953085	0.102674	0.102825	0.0816402	0.0901327	0.047813	0.0512071	0.0803692	0.0525664	0.0508625	0.0790366	0.048355	0.0260166	0.0274203	0.0304211	0.0257903	0.0240531	0.0234066	0.0594611	0.0577969	0.0557593
KLAP126	0	0	0	0	0.0129347	0	0.0489241	0.192169	0.0663786	0.339165	0.24713	0.582062	0.492371	0.418263	0.681979	0.669188	0.6989	0.647108	0.177592	0.29003	0.293917	0.182831	0.205019	0.235137	0.0335401	0.120027	0.0980317	0.0348889	0.0168781	0.0210042	0	0.034363	0.0206036	0	0.0440231	0.0203843	0	0.0104197	0	0	0	0	0	0	0
KLAP127	0	0	0	0	0	0	0.128811	0.15181	0.154514	0.66012	0.608735	0.581894	2.1966	2.6411	2.66076	1.88518	2.0412	1.92747	2.80448	3.15972	3.20988	1.41675	1.40834	2.92285	4.39515	3.11344	3.40352	1.80484	2.4132	0.713241	1.74859	1.80872	1.33812	0.821332	1.88585	0.799438	0.524403	0.534695	0.55031	0.316927	0.332389	0.331909	0.21196	0.258653	0.222477
KLAP128	0.167845	0.147433	0.168615	0.0573951	0.0590644	0.0678429	0.214839	0.202042	0.193277	0.268751	0.248875	0.284663	0.688776	0.65102	0.749543	0.372003	0.5067	0.445926	0.634479	0.689365	0.616984	0.645163	0.625198	0.492402	0.225905	0.178214	0.24149	0.103889	0.138279	0.0715365	0.136287	0.104609	0.0961492	0.0665586	0.10041	0.0658865	0.0435891	0.0456719	0.0363887	0.0472813	0.0477182	0.0474085	0.034916	0.0361319	0.0317044
KLAP129	0	0	0	0	0	0	0	0	0	0	0	0	0.0156532	0.0155902	0.0140256	0.896477	0.973778	0.963377	1.04096	0.832368	0.816756	0.387784	0.330542	0.221044	0.234135	0.195712	0.198886	0.0225281	0.0291281	0	0	0.0212184	0	0	0.0251208	0	0	0	0	0	0	0	0	0	0
KLAP13	1.74488	2.53807	1.72824	0.327995	0.315348	0.310066	0.147857	0.128145	0.175683	0.0959604	0.0870677	0.114392	0.0541269	0.0573997	0.0416675	0.033101	0.0443194	0.0348328	0.0293076	0.0154081	0.0161986	0.0334577	0.0154821	0.0112945	0.0220303	0	0.0143251	0	0.00943353	0	0	0	0	0	0	0	0	0	0	0	0	0	0	0	0
KLAP130	0	0	0	0	0	0	0.0450671	0.0499292	0.0385372	0.207101	0.189644	0.21543	4.18631	4.47582	3.87927	0.624612	0.918754	1.25799	1.51998	1.51748	1.47435	0.637714	0.322919	0.420598	0.470762	0.43546	0.436858	0.0916735	0.124066	0	0.0757161	0.0907402	0.0532634	0	0.0935788	0	0	0	0	0	0	0	0	0	0
KLAP131	0	0	0	0.413132	0.456653	0.465229	1.95687	1.95812	1.75457	1.52292	1.37855	1.29793	3.44964	3.48971	3.23734	1.61765	1.43908	1.46509	1.91672	1.8628	1.91418	2.02333	1.85635	1.72209	0.675788	0.498093	0.484508	0.369541	0.461868	0.229255	0.412075	0.368171	0.363322	0.249443	0.374801	0.250233	0.133846	0.171682	0.140584	0.169592	0.170725	0.163772	0.148054	0.136529	0.120062
KLAP132	0.0744159	0.0636585	0.0752871	0.47195	0.467669	0.524623	0.582098	0.604382	0.588192	0.416468	0.460902	0.382082	0.751741	0.903336	0.852096	1.10557	1.15387	1.27909	1.41913	1.09061	1.12335	0.754624	0.525771	0.43611	0.38558	0.213926	0.233874	0.125095	0.213982	0.0743273	0.319995	0.124507	0.179619	0.0946704	0.131532	0.0813205	0.046696	0.0450906	0.0544992	0.0865289	0.0828624	0.0809817	0.0693861	0.0617974	0.0645853
KLAP133	0	0	0	0	0	0	0	0	0	0	0	0	0	0	0	0.0522106	0.0619849	0.0408399	0.48684	0.744218	0.728731	0.3423	0.577971	0.827529	0.572573	0.447076	0.448489	0.323257	0.421633	0.0543254	0.1865	0.323098	0.172869	0.0474706	0.28924	0.0499694	0.0279647	0.0359063	0.0263527	0.0182316	0.0179234	0.0185554	0	0	0
KLAP134	0.0508862	0	0.0530204	0.0445503	0.0435143	0.0378096	0.09342	0.150257	0.0850875	0.141906	0.17219	0.136855	0.487893	0.463777	0.49689	0.915204	0.874712	1.04704	1.72035	1.23455	1.3698	3.19458	2.32156	1.88708	1.35267	1.71333	1.7968	1.28761	1.48335	0.441645	0.873683	1.26818	0.848934	0.41281	1.19325	0.492028	0.208128	0.274409	0.238331	0.190981	0.18466	0.180715	0.222586	0.197279	0.204288
KLAP135	0	0	0	0.0893482	0.0715645	0.0857242	1.21324	1.64238	1.70729	6.78973	5.91981	6.22395	3.37854	4.08123	4.46271	4.66164	3.54762	2.44832	1.0968	0.929962	0.983212	0.378471	0.183268	0.367326	0.798303	0.665571	0.688413	0.325575	0.330427	0.0808974	0.38014	0.32379	0.078358	0.256362	0.329618	0.181538	0.236166	0.0962153	0.168571	0.386294	0.306641	0.304207	0.225494	0.187006	0.118848
KLAP136	0	0	0	0.0322102	0.0317972	0.0322009	0.174064	0.155927	0.166511	0.366324	0.382719	0.327978	0.666909	0.634766	0.656101	1.19998	1.10322	1.03626	1.26202	1.26818	1.27159	1.25349	1.17793	1.20103	0.503537	0.447794	0.459418	0.132018	0.153603	0.155303	0.0714421	0.131259	0.115509	0.122102	0.154249	0.145392	0.171374	0.183949	0.160586	0.186171	0.175714	0.174496	0.141464	0.122823	0.134659
KLAP137	0	0	0	0	0	0	0.0245623	0.0335471	0.0216661	0.0382367	0.0433995	0.0398991	0.214761	0.240993	0.204378	0.357019	0.345569	0.304922	0.602721	0.573245	0.593514	0.719684	0.582168	0.634931	0.190832	0.35168	0.424645	0.156716	0.150851	0.174624	0.0517401	0.154801	0.0853471	0.170383	0.150658	0.171618	0.0620472	0.128004	0.0667596	0.059961	0.0588311	0.0583923	0.0473561	0.0169318	0.0999409
KLAP138	0	0	0	0.0140171	0.0119044	0.0155558	0.0395241	0.111814	0.0312663	0.0665868	0.0733132	0.0635707	0.429126	0.359555	0.357196	0.490341	0.52943	0.60176	0.353938	0.539339	0.482017	0.279143	0.549684	0.622781	0.300859	0.445121	0.568069	0.209229	0.133351	0.0616947	0.0870292	0.212571	0.183567	0.0298769	0.234447	0.0624953	0.0104072	0.0253039	0.0107875	0.0132974	0	0	0	0	0
KLAP139	0	0	0	0	0	0	0	0	0	0	0	0	1.00814	1.06854	1.07864	0.150694	0.184364	0.20195	1.03884	0.90549	0.845846	0.029145	0.0190685	0.0573806	0.248279	0.176487	0.197839	0.0179192	0.0282729	0.0612437	0	0.0177732	0.0162821	0.076344	0.0208548	0.0637752	0.0417674	0.044677	0.0522217	0.0317435	0.0274863	0.0276012	0.0993987	0.081156	0.0794583
KLAP14	1.46179	1.23116	1.49058	0.440774	0.539076	0.505444	0.51436	0.279399	0.528278	0.432256	0.373371	0.382169	0.190216	0.169023	0.178792	0.114487	0.117252	0.113222	0.096643	0.0816647	0.0802775	0.0817286	0.0665555	0.0512766	0.0591069	0.0339801	0.0332423	0.0224486	0.0284244	0.0122254	0.0300517	0.0220635	0.0214771	0.0159852	0.0244675	0.0129596	0.0116595	0.0109216	0	0	0	0	0.0152908	0.0149931	0.0125867
KLAP140	0	0	0	0	0	0	0	0	0	0	0	0	0	0	0	0.0228069	0.0309548	0.0284125	0.560784	0.694279	0.668691	0.453295	0.243481	0.34349	0.153682	0.142041	0.0989062	0.0976738	0.0493627	0.389934	0.186903	0.0994579	0.257281	0.303873	0.0988827	0.370895	0.329151	0.26958	0.348703	0.507911	0.395373	0.402419	0.707086	0.543151	0.473823
KLAP141	0	0	0	0	0	0	0	0	0	0	0	0	0	0	0	0.0775382	0.0767976	0.0622313	0.554079	0.512715	0.520064	0.239434	0.167216	0.102737	0.0657711	0.0624585	0.0566616	0.152527	0.221648	0.0269773	0.0835804	0.153459	0.0728218	0.0262696	0.168166	0.0279704	0.0971549	0.0840262	0.0884681	0.0192654	0.0181092	0.0169977	0	0	0
KLAP142	0	0	0	0	0	0	0	0	0	0	0	0	0.0191065	0.016912	0.0171948	0.199776	0.202782	0.204074	0.562111	0.496954	0.515717	0.153464	0.149077	0.13666	0.339988	0.245721	0.254746	0.10804	0.125602	0.0693606	0.108721	0.107982	0.0765097	0.0650964	0.101332	0.0618572	0.0481134	0.0491236	0.0448648	0.0398172	0.0363144	0.0363351	0.0352876	0.0308733	0.0310295
KLAP143	0	0	0	0	0	0	0	0.0124593	0	0.0194083	0.0178673	0.0146088	2.14026	2.18998	1.8056	1.72703	1.50145	1.54328	0.847737	0.971234	0.95375	0.751582	0.833148	0.693902	0.346796	0.285531	0.280203	0.135308	0.184941	0.0352428	0.0989957	0.133492	0.0762982	0.0508749	0.145942	0.0334298	0.0204989	0.0214711	0.0163709	0.014467	0.0147311	0	0.00857733	0.0133698	0.00908412
KLAP144	0.063295	0.0541104	0.0619942	0.154989	0.161255	0.178811	0.283787	0.283536	0.221282	0.455432	0.483534	0.477569	0.888509	0.827076	0.86769	1.30984	1.2653	1.19989	1.57558	1.48535	1.45162	2.06104	1.94172	1.73233	1.25226	1.03858	1.01656	0.982988	1.30004	1.0035	1.21851	0.984606	0.73358	1.0606	0.99474	0.897935	1.00174	0.881828	1.02015	1.2877	1.29367	1.30072	1.21624	1.42458	1.20001
KLAP145	0.0723031	0.0583641	0.0729786	0.0867845	0.0753426	0.0719975	0.0668283	0.0799542	0.0689444	0.117666	0.151656	0.124663	0.483486	0.464322	0.463361	1.08986	1.12478	1.22148	1.29031	1.23371	1.24432	1.64137	1.56784	1.77223	1.91209	1.98916	2.01765	2.16983	2.0792	3.63614	1.38434	2.15492	2.18957	3.04351	2.26502	3.5336	3.27969	3.4065	3.2989	3.88797	3.56724	3.49264	5.37757	4.41931	4.87739
KLAP146	0	0	0	0	0	0	0	0	0	0.0125878	0.0118119	0	0.236781	0.249388	0.203689	0.434818	0.372423	0.470084	0.761089	0.625796	0.701351	1.05821	0.898306	0.622215	1.03552	0.548872	0.663618	0.391179	0.493605	0.266389	0.64778	0.388265	0.420785	0.301096	0.35401	0.305622	0.17107	0.184846	0.208085	0.169944	0.165055	0.165512	0.17466	0.160471	0.151457
KLAP147	0	0	0	0.0194912	0.021133	0.0195268	0.142708	0.172117	0.122839	0.289044	0.266111	0.284387	0.586874	0.640305	0.633921	1.23659	1.60277	1.72795	4.03035	2.65295	2.86169	4.12324	1.67949	3.44084	3.17843	1.90835	1.9996	0.327029	0.448515	0.163251	0.685433	0.329051	0.305331	0.201223	0.299497	0.152054	0.0456277	0.0353932	0.0429493	0.09389	0.0935716	0.094979	0.134158	0.14926	0.144222
KLAP148	0.24718	0.265576	0.248769	0.43744	0.479898	0.453298	0.981852	0.969962	0.957166	0.858383	0.804506	0.704973	3.56465	3.51244	3.09795	3.69896	3.79427	3.85634	3.01834	2.99911	2.75395	1.36834	1.20593	1.03534	0.949792	0.675655	0.722422	0.782728	1.02774	0.502255	0.593276	0.779491	0.527223	0.560413	0.836986	0.515875	0.490121	0.478878	0.557969	0.4678	0.450113	0.436827	0.419515	0.377105	0.370304
KLAP149	0	0	0	0	0	0	0.0760113	0.0848628	0.0774004	0.0316386	0.037134	0.0381299	0	0	0	0	0	0	0.0225075	0.0183019	0.017861	0.540585	0.286254	0.530468	0.0716553	0.0872688	0.1051	0.183589	0.278473	0.0174467	0.0252757	0.181786	0.0221538	0.025372	0.218296	0.0216544	0.066852	0.0656816	0.0817904	0.0362709	0.0354034	0.0346148	0.0124841	0	0.010915
KLAP15	1.71943	1.47423	1.74745	0.356381	0.368598	0.334417	0.15334	0.181559	0.105548	0.0995332	0.154553	0.162214	0.0479801	0.0525018	0.0733677	0.112319	0.042091	0.0300218	0.0183191	0.0302985	0.0270648	0.0215787	0.0159051	0.0229269	0.013791	0	0	0	0.0120446	0	0	0	0	0	0	0	0	0	0	0	0	0	0	0	0
KLAP150	0	0	0	0.0197909	0.0216383	0.0216411	0.0525918	0.0474188	0.0475425	0.0746182	0.0651799	0.060528	0.476854	0.507119	0.486259	0.931728	0.993378	1.11821	2.47227	1.37684	1.43494	5.71513	2.22896	2.08181	3.08794	1.75398	1.73689	1.74739	4.04564	0.43303	3.89088	1.74592	1.22171	0.737833	1.69181	0.44172	0.215592	0.181716	0.267914	0.108489	0.117519	0.12156	0.0613289	0.0503149	0.0502984
KLAP151	0	0	0	0	0	0	0	0	0	0	0	0	0.0163438	0.0140154	0.0158209	0.394426	0.122676	0.179181	0.091981	0.297172	0.245307	0.244146	0.562928	0.639793	0.19915	0.199222	0.21069	0.12664	0.202277	0.0184655	0.0713844	0.12883	0.0485171	0.0180437	0.135748	0.0140568	0.00772157	0.00931704	0	0	0	0	0	0	0
KLAP152	0	0	0	0.0305383	0.0269978	0.0303871	0.144559	0.139445	0.142589	0.358086	0.400649	0.367564	0.223745	0.208362	0.218708	0.467675	0.428378	0.464941	0.639918	0.636477	0.643173	0.300744	0.456762	0.829205	0.202691	0.399747	0.384364	0.482549	0.409681	0.597989	0.614125	0.48393	0.623912	0.372978	0.494316	0.465481	0.21193	0.234389	0.229803	0.0823484	0.0902201	0.0930105	0.0145646	0	0.0163348
KLAP153	0.137976	0.150929	0.13809	0.107739	0.111633	0.109555	0.157268	0.155917	0.155855	0.2566	0.221654	0.221733	4.95868	5.09102	4.48924	5.07336	5.5092	5.74227	4.22872	5.01176	4.71431	1.41112	1.66419	1.80612	1.04008	0.858528	0.908932	0.421072	0.519249	0.122178	0.233541	0.416132	0.220732	0.122245	0.442254	0.123091	0.0762491	0.0842713	0.0831301	0.0694497	0.0678028	0.0670663	0.0762927	0.0775726	0.07249
KLAP154	0	0	0	0	0	0	0	0	0	0	0	0	0	0	0	0	0	0	0.081252	0.0999334	0.0857463	1.84201	1.28615	1.03876	0.0376354	0.036183	0.0351859	0.144715	0.147803	0.0392942	0.0899747	0.146508	0.0859994	0.0362485	0.174316	0.0412197	0.154827	0.128639	0.154326	0	0	0	0	0	0
KLAP155	0	0	0	0	0	0	0	0	0	0	0	0	0.0127619	0.0207214	0.0147021	0.091112	0.0656638	0.0397504	0.160156	0.237915	0.181268	0.393576	0.182901	0.607119	0.137908	0.199925	0.146379	0.0975294	0.0947928	0.0872759	0.0152654	0.0976618	0.0155455	0.134992	0.14264	0.164215	0.171825	0.0594923	0.143232	0.214643	0.189508	0.192191	0.0969278	0.0737859	0.0738974
KLAP156	0	0	0	0	0	0	0	0	0	0	0	0	0.028483	0.0348308	0.0316182	0.878978	1.0053	1.01705	2.28792	2.21648	2.23811	3.03776	2.73032	2.85184	2.20554	2.18636	2.1739	1.42394	1.50291	1.35142	1.42125	1.42126	1.21638	1.53059	1.40863	1.27481	0.542533	0.535166	0.558179	1.1099	1.08232	1.08659	1.20576	1.20741	1.23908
KLAP157	0.214196	0.231696	0.213473	4.94043	5.50614	5.44035	6.64707	5.95436	6.50969	4.02931	4.38358	3.3225	3.10028	3.11791	3.1024	2.95276	2.9847	3.40092	4.28501	2.39005	3.79933	2.29907	2.3546	2.22022	1.39528	1.16819	1.36217	1.1559	1.38251	0.123383	0.128998	1.14157	0.227473	0.0900084	0.769687	0.142841	0.0521913	0.0847619	0.0548179	0.0684764	0.0550364	0.0536569	0.0594382	0	0.0541763
KLAP158	0	0	0	0	0	0	0	0	0	0.00792605	0	0	0	0	0	0	0	0	0.0200685	0.206257	0.0211072	0.329169	8.80379	1.50593	0.65218	5.85551	4.51317	17.6342	13.3101	18.0231	20.6408	17.7347	17.1068	24.618	15.0686	19.3903	22.5003	17.9983	22.3873	13.8362	14.6659	14.7923	14.2257	16.0303	15.2033
KLAP159	0	0	0	0	0	0	0	0	0	0	0	0	0.0282687	0.0285021	0.0228666	0.244781	0.247964	0.273022	0.673495	0.536628	0.514023	1.45831	0.921155	0.722475	1.90356	0.769191	0.878378	0.763839	1.28264	0.226487	1.42181	0.755599	0.458197	0.353099	0.671833	0.237259	0.226225	0.163811	0.178181	0.116197	0.134479	0.132711	0.154752	0.199033	0.115655
KLAP16	1.82977	1.72291	1.83943	0.211731	0.219011	0.264518	0.130896	0.116283	0.132122	0.119808	0.0940713	0.10565	0	0	0	0	0	0	0	0	0	0	0	0	0	0	0	0	0	0	0	0	0	0	0	0	0	0	0	0	0	0	0	0	0
KLAP160	0	0	0	0.015436	0	0	0.0437906	0.0968034	0.0328353	0.117273	0.123574	0.10904	0.331832	0.314569	0.326457	0.717234	0.639581	0.647724	0.962317	0.965617	0.903519	1.15396	1.22819	0.914864	1.5941	0.912222	0.972741	0.867103	1.19464	0.493136	1.28783	0.852483	0.740649	0.586029	0.851638	0.516913	0.398767	0.35295	0.451949	0.291567	0.293975	0.289885	0.331597	0.349657	0.299464
KLAP161	0	0	0	0.10918	0.121307	0.125174	0.266998	0.300324	0.260965	0.600952	0.607862	0.568157	0.889068	0.735658	0.796408	1.23208	1.2173	1.28963	1.85467	1.13396	1.14581	3.40164	1.64148	1.2417	1.78329	1.44796	1.37974	1.20409	1.73078	0.335861	1.12681	1.21415	0.812355	0.336235	1.14216	0.32629	0.153003	0.17216	0.161781	0.110362	0.116642	0.119227	0.0636963	0.0554527	0.0697772
KLAP162	0	0	0	0	0	0	0	0	0	0	0	0	0	0	0	0	0	0	0	0	0	0	0	0	1.00208	0.764097	0.847429	0.0942406	0.124099	0.0128286	0.0375294	0.0923042	0.0278671	0	0.0906535	0.0120616	0.0911365	0.111899	0.120772	0.104082	0.104494	0.10344	0.0226244	0.0282681	0.0211378
KLAP163	0	0	0	0	0	0	0.0516056	0.0446153	0.0459948	0.18445	0.182029	0.178837	0.520664	0.418652	0.478375	0.927002	0.943477	1.06731	1.86116	1.3768	1.29927	0.520463	1.6985	1.75276	0.771786	1.27847	1.24594	0.968397	0.819916	0.373867	0.738565	0.961762	0.763789	0.215087	1.15246	0.381698	0.275086	0.262855	0.316812	0.15154	0.151447	0.149963	0.0403183	0.0310912	0.0395227
KLAP164	0	0	0	0	0	0	0	0.0140543	0	0.0103737	0.0102562	0.0101322	0.0172784	0.0152363	0.0223235	0.0990669	0.103898	0.087651	0.0510367	0.166947	0.113677	0.07042	0.0660247	0.223385	0.440065	0.778444	0.659215	0.179909	0.107877	0.0783161	0.0358682	0.18149	0.0804744	0.024595	0.215949	0.120578	0.0430135	0.046251	0.0426226	0.0437154	0.0250697	0.0239227	0.00942154	0	0.0109846
KLAP165	0.331774	0.325285	0.334992	0.562169	0.506294	0.562541	1.14566	0.95291	0.940271	1.72513	1.67622	2.21794	0.715411	0.778882	0.699964	0.79767	0.709106	0.643618	0.493807	0.5441	0.531408	0.38334	0.31844	0.387927	1.27768	1.26749	1.21231	1.28636	1.58494	0.762027	0.517869	1.28637	0.425009	0.807212	1.25901	0.71959	0.517237	0.564625	0.643167	0.500602	0.477354	0.484846	0.387763	0.373073	0.380471
KLAP166	0	0	0	0.0441337	0.0439635	0.0471065	0.0693061	0.101753	0.059811	0.0926462	0.0870759	0.0784629	0.205315	0.196814	0.187227	0.38463	0.368213	0.415264	0.852492	0.718418	0.701045	1.17605	1.4038	0.985156	1.42121	1.6844	1.67755	1.7877	2.25629	1.29899	2.33589	1.76836	2.02226	1.37307	1.86354	1.3159	0.930688	1.02535	0.955353	1.05917	1.06888	1.04752	1.30609	1.33698	1.27398
KLAP167	0	0	0	0	0	0	0	0	0	0	0	0	0	0	0.00595604	0.20103	0.202491	0.253532	2.05668	2.30757	2.35634	4.00813	4.39399	5.28465	12.9491	10.0758	10.5713	5.6872	7.55729	1.22422	2.64495	5.65306	2.54356	1.12199	6.0741	1.26442	0.446681	0.436784	0.412236	0.261075	0.228757	0.22466	0.0742743	0.0649631	0.0770721
KLAP168	0	0	0	0	0	0	0	0	0	0	0	0	0	0	0	0	0	0	0	0	0	0	0	0	0.0124563	0.0237369	0.0190656	0.0795769	0.0689443	0.796745	0.400947	0.0792645	0.434762	0.755533	0.084975	0.687514	0.686214	0.609855	0.684935	0.438392	0.447595	0.440515	0.362812	0.385705	0.320646
KLAP169	0	0	0	0.078092	0.0767306	0.0760738	0.0650902	0.0641315	0.0634983	0.101052	0.082584	0.105971	0.0488925	0.0484633	0.0517278	0.108133	0.113576	0.137053	0.215814	0.245408	0.236664	0.106319	0.10765	0.12964	0.156224	0.225838	0.215326	0.455792	0.356664	0.843566	0.781592	0.451092	1.02917	0.745389	0.416944	0.728958	0.653957	0.643293	0.750053	0.397748	0.336675	0.330759	0.25923	0.220466	0.234218
KLAP17	2.29142	2.47481	2.29583	0.330449	0.375393	0.356505	0.0912135	0.0784543	0.0922487	0.0364616	0.0343011	0.0350702	0.0172733	0.0155696	0.0159403	0.0133934	0.0169645	0.0191671	0.0110826	0.00923259	0.0107025	0.0100188	0.00916123	0	0	0	0	0	0	0	0	0	0	0	0	0	0	0	0	0	0	0	0	0	0
KLAP170	0	0	0	0	0	0	0.0184092	0.0522843	0	0.0241362	0.0254766	0.0327277	0.0580836	0.0631861	0.0531682	0.12206	0.110618	0.108673	0.227053	0.30037	0.150839	0.934272	0.404102	0.612574	0.13467	0.441619	0.477354	0.81485	1.81309	1.02795	1.03339	0.825579	1.16544	1.6908	0.62754	1.24059	0.594531	0.739866	0.31547	0.9328	0.752742	0.774615	0.79419	0.214439	0.70584
KLAP171	0	0	0	0.0128688	0.0128996	0	0.1432	0.163834	0.140839	0.34538	0.334355	0.409121	0.146382	0.177978	0.161299	0.307922	0.359933	0.345915	0.261059	0.261022	0.235586	0.289641	0.186542	0.181906	0.116516	0.162693	0.188541	0.112555	0.10753	0.466826	0.108424	0.114061	0.168463	0.182308	0.17081	0.345796	0.393163	0.263731	0.254645	0.191247	0.15885	0.156958	0.348495	0.272312	0.224888
KLAP172	0	0	0	0	0	0	0	0	0	0	0	0	0.0173243	0.0206601	0.0166247	0.20141	0.208083	0.255005	0.938106	0.741716	0.870737	1.18493	0.914221	0.898624	2.65823	0.693631	0.709455	0.912639	1.25639	0.57534	0.924167	0.920761	0.569837	0.508689	0.804629	0.530368	0.493862	0.425747	0.49314	0.512692	0.474794	0.472105	0.526584	0.521986	0.492937
KLAP173	0	0	0	0	0	0	0	0	0	0	0	0	0	0	0	0	0	0	0	0	0	0.0141155	0.0124747	0	0.0245486	0.0427039	0.0373109	0.194589	0.101187	0.660221	0.196401	0.194236	0.37976	0.750377	0.186202	0.840485	0.929641	0.951147	0.824615	1.28403	1.13368	1.10681	2.4822	2.15412	1.93912
KLAP174	0	0	0	0	0	0	0	0.036952	0	0.0672773	0.0635799	0.064205	0.122944	0.111457	0.109998	1.03661	1.23355	1.37595	0.656906	0.499338	0.554693	1.19753	0.940304	0.764183	0.725495	0.637451	0.719478	1.2751	0.903175	2.07682	1.85523	1.25876	1.64777	1.6774	1.08992	1.87625	1.58404	1.87961	1.83924	1.69067	1.70024	1.67478	1.05176	0.769605	1.20139
KLAP175	0	0	0	0	0	0	0	0	0	0	0	0	0	0	0	0.0147968	0.0188299	0.0233293	0.0682562	0.0648039	0.060308	0.167063	0.231665	0.107721	0.173017	0.220014	0.200334	0.867853	1.14586	0.638182	2.05075	0.876618	1.1915	0.761957	0.859787	0.61919	0.68362	0.664218	0.773069	0.687358	0.708439	0.716329	0.666048	0.735137	0.688436
KLAP176	0	0.0280895	0	0.0340296	0.0668722	0.0474554	0.820535	0.400388	0.445536	0.747452	0.531776	1.03508	0.629704	1.01291	1.37972	1.95498	2.0378	1.36103	1.66928	1.63507	1.88551	0.843133	3.3246	3.3916	0.198752	4.86026	4.55999	3.00667	0.98646	1.43615	0.182841	2.99486	2.23227	0.43763	3.67883	1.666	0.287045	0.30659	0.268832	0.309205	0.274978	0.270289	0.453616	0.265874	0.256651
KLAP177	0	0	0	0	0	0	0	0	0	0	0	0	0	0.013928	0.0119839	0.110742	0.129789	0.0888147	0.110718	0.115801	0.113976	0.372063	0.151249	0.196791	0.424823	0.656778	0.469756	0.866092	0.579655	2.50687	0.4484	0.870028	0.693531	2.23072	0.960279	2.5782	5.21227	3.70424	4.92603	4.59536	4.01909	3.95101	4.83715	3.61756	3.81457
KLAP178	0.0319335	0.0225653	0.0316218	0.082713	0.0745587	0.0733053	0.157157	0.498057	0.131426	0.337881	0.318008	0.312629	1.20427	1.11724	1.16016	1.94097	1.69931	1.87295	1.22657	1.13373	1.02592	1.56704	1.2178	1.06729	2.28023	1.57807	1.65417	2.04613	2.18852	1.82799	1.88683	2.02162	1.60462	2.0123	1.94192	1.8891	1.47593	1.4421	1.66094	1.2869	1.25766	1.2345	1.37351	1.21124	1.26104
KLAP179	0	0	0	0	0	0	0.0200268	0.0171433	0	0.0193901	0.0245886	0.0162012	0.0297563	0.024371	0.0343905	0.101653	0.0986406	0.0845991	0.132015	0.207874	0.117803	0.563981	0.643812	0.286133	0.102637	0.320016	0.253665	0.203415	0.384051	0.401947	0.134121	0.202814	0.663562	0.594366	0.575627	0.460104	0.263689	0.265837	0.171985	0.261701	0.256105	0.256292	0.217816	0.118894	0.251949
KLAP18	1.82223	1.73885	1.83274	0.722805	0.668067	0.71763	0.364723	0.292523	0.357335	0.187431	0.206227	0.189292	0.039607	0.0369272	0.0376093	0.0176149	0.0177605	0.0164169	0.021743	0.0166981	0.0171931	0.0133026	0.0106147	0	0.0391729	0.0346352	0.0349724	0.0305206	0.0377711	0.0107192	0.0763894	0.0300048	0.0631413	0.0130614	0.0263327	0.0110202	0.0150037	0.014002	0.0158979	0.0280778	0.026723	0.0259083	0.0183357	0.01682	0.016856
KLAP180	0	0	0	0	0	0	0	0	0	0	0	0	0	0	0	0	0	0.0179603	0	0.216118	0.0165059	0.138138	0.767035	0.588234	0.0542641	2.50321	2.46863	4.01579	2.18695	2.87387	0.579786	4.03857	4.60443	1.81639	4.40991	3.42909	1.07047	1.86202	0.682578	1.61852	1.06342	1.05924	0.567607	0.640058	0.902313
KLAP181	0	0	0	0	0	0	0	0	0	0	0	0	0	0	0	0.0264821	0.0200864	0.0138271	0.0203404	0.041265	0.0225355	0.0865421	0.0779274	0.0709283	0.0471235	0.103422	0.119154	0.158466	0.146681	0.696196	0.0786488	0.160425	0.135788	0.784411	0.182497	1.10909	0.863719	0.415988	0.635082	0.506888	0.343769	0.32951	0.476273	0.273271	0.483586
KLAP182	0	0	0	0	0	0	0	0	0	0	0	0	0.033999	0.0324322	0.0329546	0.0567052	0.0516336	0.0592553	0.100936	0.102501	0.10578	0.089977	0.107364	0.103838	0.165082	0.15801	0.157331	0.204699	0.215496	0.395236	0.402411	0.201726	0.345284	0.367175	0.204959	0.438076	0.339318	0.365238	0.384582	0.380578	0.374275	0.368979	0.51736	0.5151	0.497153
KLAP183	0	0	0	0.0120743	0.0116426	0.0140734	0.192732	0.228672	0.203871	0.556589	0.574449	0.514037	0.69365	0.762383	0.846907	0.324953	0.320197	0.283921	0.423912	0.375039	0.359781	2.00277	1.1336	0.9633	2.85158	1.53214	1.68371	1.22918	1.6681	0.839304	1.5215	1.23535	0.982766	1.49996	1.43396	1.00537	1.31406	1.08562	1.30723	1.0203	1.13687	1.14144	1.17062	1.26931	1.13709
KLAP184	0	0	0	0	0	0	0	0	0	0	0	0	0	0	0	0	0	0	0.00625159	0	0	0.0714753	0.0359895	0.0413143	0.123345	0.133842	0.153758	0.252617	0.187769	0.62599	0.134046	0.257244	0.190162	0.927973	0.289656	0.741445	1.09163	0.863853	1.06169	0.876413	0.688321	0.685598	1.76946	1.48904	1.31282
KLAP185	0	0	0	0	0	0	0	0	0	0	0	0	0	0	0	0	0	0	0.0168585	0	0.0101752	0.161412	0.0667541	0.0355857	0.130914	0.0564896	0.0634426	0.232697	0.392395	2.0322	2.59244	0.232085	0.987989	2.53326	0.249513	1.55292	3.16653	2.66056	2.93494	4.22861	4.89067	4.98132	4.97698	6.98385	4.81887
KLAP186	0	0	0	0	0	0	0	0	0	0	0	0.0291394	0.0660891	0.0714044	0.0681156	0.375132	0.38022	0.311733	0.154057	0.25136	0.251382	0.107405	0.0692133	0.484978	0.385233	0.40081	0.400863	0.448873	0.241011	1.03293	0.195397	0.449841	0.610705	0.333386	0.444433	0.850241	0.72853	0.619375	0.672076	0.462035	0.344734	0.347154	0.217617	0.185274	0.197175
KLAP187	0	0	0	0	0	0	0	0	0	0	0	0	0	0	0	0	0	0	0	0	0	0	0	0.0102472	0.0477059	0.0373731	0.0394377	0.084183	0.104658	0.821597	0.384549	0.0834775	0.28251	0.740785	0.0869824	0.734657	1.47119	1.28164	1.46543	1.90344	1.82432	1.80163	2.78884	2.39505	2.59889
KLAP188	0	0	0	0	0	0	0	0	0	0	0	0	0	0	0.0380604	0.0821668	0.0989234	0.123122	0.692556	0.525412	0.527549	1.93546	1.43348	0.905251	1.62943	1.29119	1.3517	2.33377	1.79473	2.89487	3.29521	2.31235	3.07418	3.61191	2.08438	2.98474	2.17824	2.35437	2.48474	1.95684	1.93798	1.89775	1.83442	1.70318	1.89313
KLAP189	0	0	0	0	0	0	0	0	0	0	0	0	0	0	0	0.0095482	0.0103355	0.0100125	0.0163941	0.032937	0.0317833	0.0241322	0.0283652	0.062054	0.164463	0.129466	0.143846	0.299371	0.379524	0.419668	0.592198	0.294044	0.47234	0.453784	0.292144	0.401341	0.448107	0.428544	0.475668	0.549957	0.525959	0.524993	0.269958	0.293362	0.258649
KLAP19	1.99928	1.69986	1.98044	0	0	0	0	0	0	0	0	0	0	0	0	0	0	0	0	0	0	0	0	0	0	0	0	0	0	0	0	0	0	0	0	0	0	0	0	0	0	0	0	0	0
KLAP190	0	0	0	0	0	0	0	0.0366553	0	0.0376469	0.0414747	0.0375547	0.0526546	0.0524079	0.0511967	0.0810035	0.0801755	0.0841071	0.0684966	0.0694231	0.0672006	0.0756255	0.0828146	0.079314	0.172503	0.139952	0.138048	0.325845	0.389429	0.609552	0.877894	0.320835	0.395095	0.677434	0.301198	0.556082	0.791508	0.530013	0.868324	0.551299	0.587672	0.575567	0.804255	0.601127	0.5952
KLAP191	0	0	0	0	0	0	0.0409784	0.0367531	0.0403932	0.0467734	0.0495351	0.0403257	0.0361238	0.0328594	0.0347966	0.0534504	0.0468488	0.0458346	0.087394	0.063597	0.0622648	0.153814	0.0812575	0.079503	0.113793	0.097976	0.102838	0.221588	0.25561	0.736416	0.354966	0.219257	0.445719	0.684448	0.236268	0.674568	1.07654	1.12123	1.0342	1.22611	1.19868	1.19319	0.955375	0.846072	0.897161
KLAP192	0	0	0	0	0	0	0.0297158	0.0338531	0.0231363	0.0732471	0.0677342	0.0730695	0.0237893	0	0.0284955	0.0301067	0.024424	0.0192122	0	0	0	0	0	0.0145789	0.0144878	0.0232377	0.025382	0.106045	0.0744212	0.211199	0.257032	0.105212	0.0983586	0.25519	0.0869124	0.189634	0.585548	0.321954	0.724603	0.164219	0.160077	0.156529	0.114	0.0966725	0.077344
KLAP193	0	0	0	0	0	0	0	0	0	0	0	0	0	0	0	0	0	0	0.00753613	0.0180396	0.0121753	0.0669976	1.08116	0.717922	0.0700092	2.03443	1.84789	7.66255	2.6678	16.7295	3.48476	7.68469	15.1951	8.45222	8.38719	15.2673	11.6502	20.7662	11.0433	19.098	20.9955	21.1641	10.9537	13.5721	15.8891
KLAP194	0	0	0	0	0	0	0	0	0	0	0	0	0.0129879	0	0.00962561	0.0169563	0.0185524	0.01216	0.0397035	0.0264628	0.025264	0.166418	0.0628869	0.0340444	0.253126	0.164322	0.172471	0.479498	0.559322	0.774211	0.82306	0.477818	0.616138	0.912364	0.446249	0.73469	0.553035	0.577297	0.685017	1.73427	1.67213	1.71211	2.31551	2.47144	2.28754
KLAP195	0	0	0	0	0	0	0	0	0	0	0	0	0	0	0	0	0	0	0.0401408	0.0251166	0.0257021	0.320161	0.153235	0.108102	0.357014	0.358268	0.327241	1.34567	2.02458	3.46523	4.71309	1.34565	3.01527	3.64033	1.69939	2.91739	2.15679	2.63867	2.11269	2.58866	2.76965	2.80606	2.45199	2.80666	2.77784
KLAP196	0	0	0	0.0390457	0.0406408	0.0357643	3.06901	3.21546	3.15664	4.81554	4.66044	5.86171	7.68944	7.96383	7.39686	11.0287	12.9052	10.4983	6.80332	13.461	12.8222	4.43394	7.45084	14.1963	8.88291	10.0039	10.2145	5.15901	4.34711	2.59165	1.8802	5.25013	2.74469	3.32942	5.01302	2.93777	5.20096	4.48865	5.93186	1.63823	1.69267	1.70948	0.214273	0.238587	0.213017
KLAP197	0	0	0	0	0	0	0	0	0	0	0	0	0.0306324	0.0229517	0.0247256	0.0977179	0.0904818	0.0722848	0.0233482	0.0306366	0.0287732	0.0266489	0.0479272	0.0909319	0.0737961	0.108959	0.123123	0.317173	0.242917	0.333902	0.301117	0.316614	0.286743	0.361079	0.345062	0.322451	0.363896	0.300849	0.348197	0.8439	0.817317	0.83259	0.107951	0.0926588	0.0925271
KLAP198	0	0	0	0.0255247	0.0301254	0.0301569	0.0378317	0.0326618	0.0337435	0	0	0	0	0	0	0	0	0	0	0	0	0.00882977	0	0	0.0183984	0.0163237	0.0188124	0.134294	0.185406	0.0968852	0.0636635	0.133214	0.0555801	0.108791	0.137321	0.0982537	0.118145	0.11614	0.140115	0.268462	0.254398	0.251	0.543301	0.551213	0.467718
KLAP199	0	0	0	0	0	0	0	0	0	0	0	0	0.0219728	0.0187252	0.0199759	0.0475041	0.0452829	0.0461652	0.0808243	0.074279	0.0736376	0.177594	0.14561	0.12229	0.142902	0.132515	0.132933	0.208154	0.183074	0.796519	0.19827	0.207191	0.330478	0.776598	0.205737	0.764001	1.00247	0.925319	1.02761	1.2702	1.16459	1.13952	1.62901	1.39348	1.46093
KLAP2	1.20277	0.804749	1.20377	0.424424	0.425526	0.3987	0.275536	0.30266	0.280477	0.424392	0.433704	0.415642	0.238947	0.239628	0.232627	0.138306	0.140872	0.146022	0.0782819	0.071148	0.0654612	0.0592797	0.0487355	0.0370128	0.0283706	0.0144627	0.0145268	0.00842704	0.0130097	0	0	0.00958791	0	0	0.0211696	0	0	0	0	0	0	0	0	0	0
KLAP20	4.8515	4.59793	4.92624	1.24474	1.59217	1.24452	1.38309	0.799024	1.48117	1.05357	0.936564	1.06529	0.552874	0.397659	0.456423	0.357988	0.371453	0.296154	0.250638	0.222308	0.212602	0.29985	0.212585	0.2253	0.188949	0.136676	0.110189	0.0667949	0.0827363	0.0419398	0.0689848	0.0668763	0.0494072	0.0420366	0.0784301	0.0407077	0.0543025	0.0379656	0.018045	0.0233557	0.0261342	0.0255641	0.0255253	0.0184065	0.0157935
KLAP200	0	0	0	0	0	0	0	0	0	0	0	0	0	0	0	0	0	0	0	0	0	0	0	0	0	0	0	0	0	0.156063	0.0324569	0	0.025833	0.18376	0	0.150945	0.814852	0.391988	0.697482	0.832667	0.580172	0.565289	1.50207	0.96058	1.14194
KLAP201	0	0	0	0	0	0	0	0	0	0.0127254	0.0141468	0.0139398	0	0	0	0	0	0	0.0105338	0	0	0.0552294	0.0225883	0.0165934	0.068346	0.0352999	0.0362283	0.0756084	0.0807091	0.170853	0.0439224	0.0747808	0.090762	0.120556	0.0770872	0.164078	0.147369	0.23981	0.159851	0.421614	0.402942	0.387017	0.333621	0.289185	0.421838
KLAP202	0	0	0	0	0	0	0	0	0	0	0	0	0	0	0	0	0	0	0	0	0	0	0	0	0	0	0	0	0	0	0	0	0	0	0	0	0	0	0	0	0	0	0.386981	0.372699	0.385144
KLAP203	0	0	0	0	0	0	0	0	0	0	0	0	0	0	0	0	0	0	0	0	0	0	0	0	0	0	0	0.0142269	0.0274208	0.0538298	0.0616453	0.013945	0.0230258	0.0765833	0.018711	0.0535045	0.0741969	0.0623504	0.0720686	0.117852	0.116031	0.114828	0.583576	0.474299	0.51057
KLAP204	0	0	0	0	0	0	0	0.0153702	0	0	0	0	0	0	0	0	0	0.00973845	0.00674727	0	0	0.0117889	0.0158624	0.0122771	0.0172547	0.0310113	0.0334238	0.160097	0.146571	0.631014	1.09174	0.15979	0.601965	0.661033	0.172206	0.522875	1.37834	1.14578	1.23975	2.13094	2.03263	2.04202	2.73874	2.59235	2.51293
KLAP205	0	0	0	0	0	0	0	0	0	0	0	0	0	0	0	0	0	0	0	0	0	0	0	0	0	0	0	0.0185981	0.0214138	0.0894617	0.0659387	0.0188968	0.051772	0.0825724	0.0185633	0.08874	0.104552	0.131945	0.113063	0.301359	0.274895	0.265355	0.595545	0.763794	0.556514
KLAP206	0.0626024	0.0291787	0.0660202	0.0511387	0.0509229	0.0427085	0.10344	0.173287	0.0933647	0.125219	0.174973	0.133579	0.111907	0.101138	0.105577	0.127411	0.101905	0.122579	0.174147	0.17163	0.153267	0.35215	0.32609	0.276272	0.417374	0.2825	0.300277	0.257553	0.324044	0.281431	0.427764	0.254387	0.323881	0.278377	0.266374	0.284051	0.30456	0.289194	0.376619	0.411543	0.404815	0.393872	0.765539	0.714533	0.661209
KLAP207	0.125416	0.135496	0.124992	0.0722562	0.073353	0.0713846	0.0760275	0.0767437	0.0788258	0.0648242	0.0646617	0.0575954	0.197914	0.192107	0.174894	0.204274	0.209005	0.212815	0.184726	0.18219	0.173148	0.0959614	0.0912486	0.0745805	0.0827484	0.0615113	0.0633954	0.0872684	0.111698	0.138327	0.0820381	0.0865593	0.0780946	0.160021	0.0908698	0.142878	0.21724	0.228729	0.262996	0.307464	0.281487	0.277535	0.884094	0.709013	0.746844
KLAP208	0	0	0	0	0	0	0	0	0	0	0	0	0	0	0	0	0	0	0	0	0	0.0204326	0.0153553	0.012709	0.0584029	0.0513107	0.052669	0.229899	0.341148	0.521959	1.05496	0.225997	0.700214	0.704864	0.211049	0.566312	0.516917	0.6141	0.598973	0.721808	0.764609	0.748027	1.11013	1.1018	1.07041
KLAP209	0	0	0	0	0	0	0	0	0	0	0	0	0	0	0	0	0	0	0	0	0	0	0	0	0	0	0	0	0.00880346	0.108783	0.0539662	0	0.038201	0.11463	0	0.102376	0.266871	0.271554	0.287702	0.576422	0.564279	0.560595	1.15356	1.21909	1.05538
KLAP21	1.80845	1.94107	1.80236	2.25536	2.14626	2.34268	0.619246	0.468738	0.616937	0.267331	0.288305	0.245231	0.0925333	0.0904675	0.093816	0.0294614	0.0222026	0.0308688	0.0319994	0.0139769	0.020177	0.0188695	0.0115571	0	0.0126603	0	0	0	0	0	0	0	0	0	0	0	0	0	0	0	0	0	0	0	0
KLAP210	0.156687	0.168922	0.156088	3.93364	4.02161	4.11048	3.53013	3.50328	3.02491	1.38993	1.32176	1.14819	2.07073	2.28519	2.0408	1.84766	1.63392	2.54581	2.35759	1.953	2.12764	1.5333	1.49624	1.2111	1.31356	1.31975	1.44511	1.04411	1.28945	0.502748	1.14088	1.0316	0.917679	0.53981	0.995723	0.524113	0.464891	0.486324	0.510601	0.749208	0.712075	0.698719	1.22253	1.09462	1.15189
KLAP211	0	0	0	0	0	0	0	0	0	0	0	0	0	0	0	0	0	0	0	0	0	0	0	0	0	0	0	0.00712577	0	0.243967	0.0191118	0.00791144	0.029134	0.254813	0.00960129	0.25535	0.514466	0.586662	0.496134	1.08519	1.02145	1.0361	1.31677	1.46104	1.46208
KLAP212	0	0	0	0	0	0	0	0	0	0	0	0	0	0	0	0	0	0	0	0	0	0.0202518	0.0154234	0.0132862	0.02124	0.01655	0.014731	0.0209427	0.0405226	0.0309435	0.0165539	0.0206997	0.0172059	0.0428566	0.0274143	0.0269394	0.0489072	0.0504562	0.0342074	0.255352	0.276004	0.275452	0.69396	0.681556	0.72225
KLAP213	0	0	0	0	0	0	0.0154773	0.0357026	0	0.0228418	0.0294786	0.0202762	0.0259502	0.0271539	0.0257869	0.0856511	0.096529	0.111676	0.0799943	0.102108	0.0948828	0.0567506	0.0579907	0.0596516	0.051094	0.0416739	0.0478377	0.0501154	0.0557265	0.270426	0.172431	0.0495545	0.170673	0.204455	0.0591316	0.242746	0.350246	0.32218	0.376431	0.54873	0.50978	0.499321	0.598987	0.470149	0.489156
KLAP214	0	0	0	0	0	0	0	0	0	0	0	0	0	0	0	0	0	0	0	0	0	0	0	0	0.0203643	0	0.0109942	0.0412399	0.0491911	0.0684051	0.0674735	0.0411918	0.0481	0.0772269	0.0380625	0.0726336	0.0898402	0.0964843	0.104385	0.316451	0.303294	0.303855	1.16697	1.18462	0.968314
KLAP215	0	0	0	0	0	0	0	0	0	0	0	0	0	0	0	0	0	0	0	0	0	0	0	0	0	0	0	0.0551583	0.0504267	0.303262	0.109817	0.0560258	0.134157	0.32654	0.057775	0.29365	0.149301	0.17108	0.144712	0.446787	0.425456	0.442062	0.457687	0.421172	0.444579
KLAP216	0	0	0	0	0	0	0	0	0	0	0	0	0	0	0	0	0	0	0.0278051	0	0	0.042606	0.0319308	0.0250139	0.0492141	0.0434778	0.0426013	0.0591401	0.0874551	0.134684	0.109557	0.0577767	0.0821743	0.166464	0.0575941	0.150675	0.278313	0.234417	0.264677	0.272159	0.295833	0.287987	0.572438	0.338005	0.420844
KLAP217	0	0	0	0	0	0	0	0	0	0	0	0	0	0	0	0.0135888	0	0	0.00935705	0.00933292	0.00859018	0.0497103	0.0564654	0.0178164	0.180001	0.03456	0.034905	0.0905741	0.103129	0.166547	0.405127	0.0902164	0.0962691	0.331835	0.103479	0.155312	0.613599	0.231432	0.312564	0.326162	0.362144	0.361847	0.688776	0.642677	0.508914
KLAP218	0	0	0	0	0	0	0	0	0	0	0	0	0	0	0	0.0213391	0.0473199	0.0281839	0.051559	0.0407509	0.039637	0.166164	0.069897	0.0894201	0.212036	0.118783	0.127956	0.334292	0.383928	0.667408	0.800752	0.336814	0.396163	0.949865	0.251025	0.586427	1.4248	0.759164	1.47036	1.26304	1.14371	1.12777	1.2987	0.830898	1.11601
KLAP22	1.05161	1.13887	1.0538	1.22046	0.889683	0.945361	0.896277	1.41902	0.865153	0.662749	0.858662	0.649966	0.735715	0.607701	0.596079	0.42737	0.324863	0.387705	0.208047	0.337155	0.221587	0.13331	0.222367	0.183829	0.0351487	0.101977	0.0877956	0.0150387	0.0329425	0	0	0.0151414	0.0139588	0	0.0320551	0	0	0	0	0	0	0	0	0	0
KLAP23	0	0	0	0.772429	0.788539	0.785643	0.189328	0.127829	0.163384	0.0560609	0.0685698	0.0509593	0.0145718	0.0123987	0.0144176	0	0	0	0.00557683	0	0	0	0	0	0	0	0	0	0	0	0	0	0	0	0	0	0	0	0	0	0	0	0	0	0
KLAP24	0	0	0	1.40515	1.34969	1.222	0.136321	0.136191	0.168766	0.0409521	0.0406769	0.040651	0.0285407	0.0300146	0.0289935	0.0247435	0.0307159	0.0361893	0.0191592	0.0225974	0.0207076	0.0235132	0.0193172	0.0245812	0.0260625	0.0233839	0.0258212	0.0327309	0.0469703	0	0	0.0327952	0	0	0.0360221	0	0.0232534	0.0188617	0.0277453	0	0	0	0	0	0
KLAP25	0.0306004	0.0308372	0.0304828	2.40916	2.57533	2.60548	0.948183	0.939885	0.844462	0.377202	0.379583	0.309836	0.220284	0.174413	0.196873	0.0995777	0.0746276	0.102635	0.118452	0.0491274	0.104697	0.0475219	0.0560879	0.0444117	0.0148682	0.0172705	0.0178764	0.0122681	0.0134786	0	0	0.0116046	0.0115886	0	0.011295	0	0	0	0	0	0	0	0	0	0
KLAP26	0	0	0	1.00756	1.00396	0.961278	0.0466424	0.0401912	0.0521963	0.110885	0.0915295	0.123984	0.00848773	0.00857262	0.00976763	0	0	0	0	0	0	0	0	0	0	0	0	0.0261709	0.0189763	0.0833445	0.0680171	0.0266104	0.0866308	0.0774845	0.028263	0.0757783	0.0236744	0.0214796	0.0197841	0	0	0	0	0	0
KLAP27	5.5192	5.73379	5.49866	0.756802	0.867603	0.960546	0.38248	0.350453	0.405158	0.231659	0.234091	0.235096	0.030501	0.029154	0.028481	0	0	0	0	0	0	0	0	0	0	0	0	0	0	0	0	0	0	0	0	0	0	0	0	0	0	0	0	0	0
KLAP28	0	0	0	0.86545	0.99321	0.850061	1.8978	1.46873	1.97188	1.96548	1.91536	1.90408	0.0107726	0	0.0124619	0.174874	0.186141	0.151784	0.14801	0.11447	0.119448	0.0429195	0.0439231	0.0459201	0.0861612	0.106527	0.100202	0.0564466	0.0287398	0.00918122	0	0.0553351	0.0318023	0.00889316	0.047548	0.00882209	0	0	0	0	0	0	0	0	0
KLAP29	0.230202	0.223956	0.226917	0.750583	0.794204	0.867442	0.379593	0.364802	0.358294	0.350903	0.348864	0.316425	0.163615	0.129911	0.160012	0.0846488	0.0832493	0.0746594	0.0577172	0.0394714	0.0412574	0.0438422	0.0441599	0.0289415	0.0206107	0.0154137	0.0142244	0	0.0122188	0	0	0	0	0	0	0	0	0	0	0	0	0	0	0	0
KLAP3	1.07653	1.01796	1.11702	0.468513	0.505544	0.470207	2.90267	2.83755	2.36328	0.750962	0.647313	0.739003	1.14126	1.13874	1.11583	0.379212	0.340277	0.343366	0.151609	0.278969	0.260219	0.0694924	0.0887453	0.104178	0.0250993	0.031664	0.0331233	0.0163552	0.02481	0.00736342	0.0384512	0.0161052	0.0344747	0	0.0195226	0	0.0237544	0.0192957	0.0192169	0.0571111	0.0549744	0.0572125	0.00634334	0	0
KLAP30	0.407413	0.460566	0.40384	1.00844	0.921971	0.867765	0.282351	0.123881	0.307604	0.101007	0.119408	0.093787	0.01529	0.014914	0.0135379	0	0	0.00598849	0.00685875	0	0	0	0	0	0	0	0	0	0	0	0	0	0	0	0	0	0	0	0	0	0	0	0	0	0
KLAP31	2.93155	3.70877	2.91431	2.87511	2.82039	2.65202	0.503031	0.42489	0.558035	0.44081	0.467899	0.40118	0.0533901	0.0519681	0.0555605	0	0	0	0	0	0	0	0	0	0	0	0	0	0	0	0	0	0	0	0	0	0	0	0	0	0	0	0	0	0
KLAP32	0	0	0	1.00734	0.760565	0.949327	0	0	0	0	0	0	0	0	0	0	0	0	0	0	0	0	0	0	0	0	0	0	0	0	0	0	0	0	0	0	0	0	0	0	0	0	0	0	0
KLAP33	0	0	0	0.733173	0.677026	0.652191	0.0811427	0.0803648	0.140143	0.0497436	0.0579204	0.0632284	0	0	0	0	0	0	0.0123813	0.0117227	0.0108142	0.0499202	0.0158075	0.0183386	0.141439	0.12446	0.128827	0.0306181	0.0360981	0	0	0.0307921	0	0	0.0374094	0	0	0	0	0.0211872	0.0199972	0.0187703	0.0621692	0.051753	0.0471028
KLAP34	4.65255	5.60135	4.63686	2.44165	2.36423	2.42289	1.61313	1.70617	1.65593	1.23209	1.24358	1.09624	0.346539	0.320225	0.348751	0.147775	0.152971	0.0988376	0.0225239	0.02453	0.0266477	0	0	0	0	0	0	0	0	0	0	0	0	0	0	0	0	0	0	0	0	0	0	0	0
KLAP35	0.0394186	0.02753	0.0390364	0.922458	0.961867	1.08945	0.416258	0.550899	0.432286	0.457338	0.475658	0.40463	0.218635	0.188987	0.217771	0.107156	0.134272	0.116207	0.0826653	0.0494734	0.0682017	0.0416369	0.0380212	0.0290269	0.0161819	0.0135786	0.015967	0.00695128	0.0186778	0	0	0.00722086	0	0	0.011157	0	0	0	0	0	0	0	0	0	0
KLAP36	0.336795	0.360964	0.343258	0.91204	0.900458	0.954976	1.10647	1.12541	1.03084	0.59842	0.626249	0.556963	0	0	0.0108144	0	0	0	0	0	0	0	0	0	0	0	0	0	0	0	0	0	0	0	0	0	0	0	0	0	0	0	0	0	0
KLAP37	0.399479	0.424193	0.395889	3.66007	3.82791	3.65848	0.841072	0.876771	0.817671	0.465965	0.509813	0.407564	0.263378	0.217374	0.26964	0.157296	0.147322	0.157083	0.108972	0.079308	0.145578	0.0519449	0.0735009	0.0519665	0.0369396	0.0194996	0.0207483	0.0196541	0.0186181	0	0	0.0196114	0	0	0.0119796	0	0.0260776	0.0290114	0.0299364	0.0146368	0.0141258	0	0.0226635	0.0196265	0.0226369
KLAP38	0	0	0	1.01571	1.03274	1.0498	1.44715	1.58725	1.27992	1.81701	1.86048	1.73862	1.22505	0.999596	1.20921	0.635241	0.580714	0.643255	0.473583	0.383122	0.461673	0.344261	0.394642	0.317132	0.12355	0.17505	0.172161	0.140576	0.110704	0.0344975	0.0335123	0.141194	0.0474576	0.0278542	0.0935441	0.0342415	0.0336981	0.0404042	0.0387016	0.06482	0.0633412	0.0624683	0.0254073	0.0252473	0.026876
KLAP39	0.193322	0.180162	0.196087	1.56116	1.61554	1.73497	0.956395	1.2315	0.882344	0.370101	0.417542	0.318816	0.152031	0.132895	0.155498	0.0834867	0.0987707	0.0845545	0.0969429	0.0492211	0.0703442	0.0686199	0.0645925	0.037047	0.0483822	0.0206251	0.0202706	0.0145828	0.030652	0	0	0.013838	0	0	0.0130692	0	0	0	0	0	0	0	0	0	0
KLAP4	3.42826	3.34789	3.40158	1.72972	1.79138	1.9139	0.58169	1.06372	0.571811	0.329188	0.416338	0.322771	0.152457	0.138098	0.139437	0.0921213	0.152954	0.102474	0.0837162	0.0618595	0.0810808	0.0734973	0.074555	0.0614179	0.0308576	0.0296516	0.033327	0.0132276	0.0335711	0.0076917	0	0.0136881	0	0	0.0145867	0	0	0	0	0	0	0	0	0	0
KLAP40	0.423296	0.47442	0.418936	1.42745	1.48609	1.42632	0.437509	0.408067	0.384369	0.282884	0.321537	0.261799	0.178943	0.217543	0.174498	0.0831141	0.0784261	0.0860708	0.0634231	0.0573898	0.0607637	0.0444562	0.0438164	0.0308404	0.0285686	0.0179768	0.0191785	0.0147857	0.0185787	0	0	0.0144196	0	0	0.0136336	0	0	0	0	0	0	0	0	0	0
KLAP41	5.03796	4.87368	5.04731	2.3902	2.69158	2.89251	1.40934	0.854939	1.42547	1.26816	1.17818	1.02257	0.270929	0.20289	0.255543	0.0900156	0.107585	0.0826872	0.0130624	0.036658	0.0386876	0	0.013834	0.0167402	0	0	0	0	0	0	0	0	0	0	0	0	0	0	0	0	0	0	0	0	0
KLAP42	0.682541	0.931937	0.680721	1.13786	0.987899	1.0619	0.920458	0.89668	1.62928	1.26191	1.80428	1.60362	0.342536	0.348785	0.330969	0.378002	0.295647	0.283509	0.23427	0.109084	0.107926	0.208037	0.168503	0.117307	0	0.0388343	0.0348768	0	0.0254032	0	0	0	0	0	0.016424	0	0	0	0	0	0	0	0	0	0
KLAP43	0	0.0379794	0	2.96599	3.10083	3.1671	5.39911	5.73561	4.64756	1.97034	2.01268	1.89137	1.80013	1.44605	1.61297	0.159868	0.19096	0.26168	0.133558	0.088036	0.0911726	0.0711168	0.0497503	0.0474102	0.016037	0.0400349	0.0324868	0.016548	0.0141579	0	0	0.0171939	0	0	0.0179852	0	0	0	0	0	0	0	0	0	0
KLAP44	0.738385	0.759227	0.725626	0.259642	0.271735	0.204879	0.54814	0.610357	1.09067	0.472795	0.441218	0.431662	0	0	0.00801532	0	0	0	0	0	0	0	0	0	0	0	0	0	0	0	0	0	0	0	0	0	0	0	0	0	0	0	0	0	0
KLAP45	0.124947	0.119828	0.124434	0.41784	0.331519	0.459278	0.925353	0.670594	1.04379	1.11786	1.53054	1.04506	0.0218549	0.0344087	0.068466	0	0.00952608	0.0144313	0	0	0	0	0	0	0	0	0	0	0	0	0	0	0	0	0	0	0	0	0	0	0	0	0	0	0
KLAP46	0	0	0	0	0	0	0.0437752	0.0481543	0.0501774	0.935409	0.922497	0.942777	0.0527095	0.0516457	0.0605875	0.115121	0.122296	0.159367	0.294783	0.325439	0.317694	0.159202	0.114279	0.0722621	0.0352451	0.0317363	0.0316487	0.0102384	0.0161808	0	0	0.0106417	0	0	0.0119535	0	0	0	0	0	0	0	0	0	0
KLAP47	0	0	0	0.0355379	0.0178117	0.0146815	0.672784	0.351378	0.54045	1.09067	0.850018	0.901533	0.165739	0.118963	0.130971	0.0318965	0.0427575	0.0443189	0.0337965	0.0111175	0.0146355	0.0101774	0.015046	0	0	0	0	0	0	0	0	0	0	0	0	0	0	0	0	0	0	0	0	0	0
KLAP48	0	0	0	0	0	0	0	0	0	1.99053	2.19514	2.46688	0.0457215	0.0344891	0.0448575	0.0414294	0.0365138	0.0430974	0.0125541	0.0150926	0.0124885	0.00802767	0.0110643	0	0	0	0	0	0	0	0	0	0	0	0	0	0	0	0	0	0	0	0	0	0
KLAP49	0	0	0	0.0567348	0.057017	0.0575816	0.170823	0.171812	0.157055	0.633122	0.585804	0.673417	0.171369	0.129612	0.193738	0.0628158	0.0666621	0.0559258	0.051924	0.0384411	0.0363861	0.0441031	0.0364168	0.0261948	0.0251659	0.0155196	0.0152391	0	0.011949	0	0	0	0	0	0	0	0	0	0	0	0	0	0.0210623	0.0179305	0.0192207
KLAP5	9.07472	8.85912	9.05189	1.14584	1.36084	1.00867	0.501333	0.299163	0.571963	0.284789	0.288694	0.250236	0.119542	0.11817	0.120137	0.100199	0.0912987	0.0898019	0.0686752	0.0376444	0.0549514	0.0830517	0.0493858	0.0490266	0.0758861	0.0363414	0.0352735	0.0157947	0.0288799	0.0115688	0	0.0163092	0	0.0129132	0.0192994	0.0120539	0	0.00859402	0	0	0	0	0.00759582	0	0
KLAP50	1.9464	2.41357	1.94491	2.02226	1.65605	1.90035	1.19374	0.975118	1.26494	1.06551	1.30326	1.12939	0.134513	0.125376	0.124962	0.0828768	0.0474571	0.0469891	0.0244537	0.0326093	0.0306327	0.0168336	0.0185478	0	0	0	0	0	0	0	0	0	0	0	0	0	0	0	0	0	0	0	0	0	0
KLAP51	0	0	0	0.99296	1.07621	1.05898	1.29713	1.41574	1.64446	1.49066	1.62102	1.67521	0.175074	0.143959	0.146509	0.12736	0.104411	0.10763	0.0798775	0.0899818	0.0894601	0.069124	0.0529422	0.0867008	0.0293409	0.0292496	0.0288683	0	0	0	0	0	0	0	0	0	0	0	0	0	0	0	0	0	0
KLAP52	0	0	0	5.69758	6.59049	5.9086	1.08057	1.33581	1.15642	1.39865	1.42012	1.32041	0.169687	0.242064	0.221275	0.166466	0.105913	0.117389	0.0709965	0.0496679	0.0879201	0.207649	0.105417	0.215307	0.855849	0.507757	0.643254	0.0999375	0.113456	0	0.0444825	0.0992029	0	0	0.108661	0	0	0	0	0	0	0	0	0	0
KLAP53	0	0	0	0.0195173	0.0174951	0	0.466496	0.538817	0.360206	1.22217	1.11074	1.27446	0.31999	0.15776	0.399445	0.467923	0.361986	0.283657	0.0183604	0.0939852	0.0837025	0	0.0309159	0.164199	0.0329182	0.201941	0.203096	0.326672	0.0969994	0.179375	0.179701	0.32387	0.313569	0.127693	0.314775	0.18201	0.14632	0.213496	0.135512	0.0583365	0.0511278	0.0498599	0.0169371	0.0152089	0.019713
KLAP54	0	0	0	0.289398	0.304276	0.312789	0.359104	0.395107	0.340393	0.817253	0.764947	0.833665	0.341506	0.256623	0.36466	0.16782	0.146546	0.163455	0.178184	0.114382	0.117782	0.198897	0.137807	0.105513	0.0891154	0.0632671	0.0624063	0.035926	0.0587042	0.0174983	0.027661	0.0358037	0.0228399	0.0166074	0.0342941	0.0190968	0.0228973	0.0215027	0.0221868	0	0.0126476	0	0	0	0
KLAP55	7.37664	8.1843	7.29143	3.34462	2.85446	3.31175	3.56201	3.42171	3.49032	1.914	2.16012	2.28558	0.130609	0.0924055	0.110981	0.0738698	0.123537	0.0604214	0.0496425	0.0492016	0.0432401	0.0451987	0.0401188	0.0404413	0.0268447	0.0235123	0.0249352	0.0149939	0.0276063	0	0	0.0148458	0	0	0.0160104	0.0165348	0	0	0	0	0	0	0	0	0
KLAP56	0.102679	0.118371	0.0986084	0.360828	0.314899	0.311119	0.513961	0.689879	0.847307	1.00588	1.24865	1.48955	0.114842	0.13602	0.133218	0.554526	0.569562	0.222204	0.143279	0.156027	0.177801	0.0169167	0.13512	0.107154	0	0.016589	0.0132787	0	0	0	0	0	0	0	0	0	0	0	0	0	0	0	0	0	0
KLAP57	0.0974922	0	0.0970488	0.202906	0.100993	0.0948519	0.550121	0.301581	0.350556	0.65445	0.600476	0.759962	0.162582	0.137163	0.135444	0.27817	0.153543	0.218648	0.0621311	0.0986753	0.0602018	0.0279003	0.0761332	0.0483175	0	0.0256804	0.0251917	0.0123121	0.0192401	0	0	0.0130047	0	0	0.0139706	0	0	0	0	0	0	0	0	0	0
KLAP58	0.0226196	0	0.0223542	0.159398	0.146824	0.133415	0.202428	0.345085	0.232907	0.514743	0.691261	0.637696	0.628927	0.572766	0.595594	0.712143	0.651831	0.633636	0.545239	0.589261	0.579421	0.800795	0.722799	0.662627	0.366692	0.323195	0.352436	0.118193	0.134344	0.053094	0.0190496	0.118391	0.0365213	0.0535401	0.140266	0.0586989	0.059372	0.0543917	0.0669029	0.0490019	0.0443373	0.0421928	0.10309	0.0799215	0.0889138
KLAP59	0.0483973	0.0181825	0.0483206	0.111963	0.0899819	0.115656	0.294211	0.214577	0.26107	0.434725	0.362222	0.544413	0.236221	0.195363	0.255773	0.209478	0.204722	0.187666	0.127886	0.122403	0.1083	0.154688	0.226411	0.124327	0.0159218	0.0664487	0.0588636	0.040291	0.0305509	0	0	0.0410137	0	0.0135117	0.0914609	0.0082494	0	0.00616667	0	0	0	0	0	0	0.00949842
KLAP6	1.01833	0.931961	1.06358	0.401593	0.377437	0.479548	0.0918472	0.0888944	0.0944944	0.027546	0.027887	0.023477	0.00880855	0.00906452	0.00914441	0	0	0	0	0	0	0	0	0	0	0	0	0	0	0	0	0	0	0	0	0	0	0	0	0	0	0	0	0	0
KLAP60	0	0	0	0.0173353	0.0212248	0.0182751	0.646623	0.57863	0.555226	0.452758	0.406058	0.605907	0	0.0114453	0.00860464	0	0	0	0	0	0	0	0	0	0	0	0	0	0	0	0	0	0	0	0	0	0.309966	0.37773	0.361856	0.387447	0.393696	0.399668	0	0	0
KLAP61	0	0	0	0.0280686	0.0233821	0.0253889	0.423535	0.467844	0.47504	0.580983	0.550938	0.658387	0.0260381	0.0158286	0.00813656	0.0091484	0.0154993	0.00688868	0.00862337	0	0	0.0117579	0.0183898	0	0	0	0	0	0	0	0	0	0	0	0	0	0.0112317	0.010944	0.0134486	0.074717	0.0675825	0.0674889	0.145088	0.129495	0.134996
KLAP62	0.128238	0.103512	0.126105	0.0840744	0.0865906	0.07564	0.129918	0.204588	0.159013	0.48888	0.594187	0.613761	0.22148	0.163771	0.226126	0.0441866	0.0400758	0.0328161	0.00689951	0.0149873	0.0120734	0	0	0	0	0	0	0	0	0	0	0	0	0	0	0	0	0	0	0	0	0	0	0	0
KLAP63	0	0	0	0.10476	0.126134	0.118042	0.0761004	0.078714	0.0709613	0.639781	0.593794	0.845363	0.0526288	0.0495253	0.0557586	0.107829	0.107963	0.111174	0.0460733	0.0430763	0.0391515	0.0313675	0	0	0	0	0	0	0	0	0	0	0	0	0	0	0	0	0	0	0	0	0	0	0
KLAP64	0	0	0	0.248431	0.278296	0.276329	0.480794	0.594141	0.458354	1.03038	1.09975	0.991349	1.16232	0.94234	1.04954	0.947284	0.929372	0.928679	0.769659	0.676175	0.538649	0.801639	0.76653	0.640186	0.268298	0.521418	0.455933	0.177491	0.35109	0.0775884	0.119492	0.178533	0.172946	0.0668217	0.244636	0.0955205	0.0212389	0.0398019	0.0172918	0.0194631	0.0232172	0.0228969	0.0103638	0	0
KLAP65	3.4485	3.64654	3.37473	4.58613	5.13072	4.94885	2.2444	1.74856	2.09026	1.14792	1.14299	0.962879	0.305669	0.235281	0.286892	0.131144	0.204014	0.151411	0.0868692	0.0472603	0.0808454	0.0365117	0.0473784	0.0346764	0.0154643	0	0	0	0	0	0	0	0	0	0	0	0	0	0	0	0	0	0	0	0
KLAP66	0	0	0	0.160562	0.183077	0.185727	0.81303	0.769902	0.747841	0.835487	0.675149	0.748279	0.562893	0.677317	0.653	0.199676	0.19151	0.190319	0.191048	0.238241	0.25062	0.149695	0.194391	0.189282	0.0697878	0.0826342	0.0768697	0.0352762	0.0317004	0.0145791	0.0237382	0.0343444	0.0257305	0.0153581	0.034614	0.0139172	0	0.00844662	0	0	0	0	0	0	0
KLAP67	0.166107	0.18081	0.165875	2.95047	3.06717	3.04614	3.53095	3.24777	3.12554	1.70076	1.62975	1.41524	0.589455	0.414184	0.505081	0.450845	0.434715	0.575657	0.941828	0.623989	0.65112	0.852961	0.612799	0.451507	0.279556	0.209858	0.197309	0.145335	0.249857	0.0329952	0.0821719	0.141808	0.0720817	0.0404466	0.113982	0.03289	0	0.013226	0	0	0	0	0	0	0
KLAP68	0.533755	0.512832	0.529034	0.707344	0.68703	0.745396	0.774359	0.661247	0.736275	0.857902	0.889626	0.822518	0.775548	0.72423	0.80612	0.362837	0.352685	0.352708	0.272881	0.212227	0.213416	0.21776	0.194913	0.148279	0.393836	0.303986	0.324863	0.0972097	0.135441	0.040465	0.127116	0.0958238	0.0809747	0.0481734	0.0877247	0.043323	0.0389804	0.041103	0.0432602	0.048412	0.0467791	0.0460122	0.0454799	0.0431897	0.0417922
KLAP69	0.57186	0.420657	0.569078	1.0057	1.0035	1.09727	1.38794	1.47568	1.28538	1.09332	1.21324	1.03247	0.739428	0.686372	0.690624	0.428854	0.406803	0.428653	0.321128	0.283408	0.323263	0.314549	0.285486	0.223629	0.147097	0.150369	0.154297	0.108087	0.141479	0.0530869	0.0873807	0.108205	0.0936258	0.0664841	0.0983352	0.0668019	0.0477834	0.0392939	0.0298691	0.0390096	0.037075	0.0364467	0.031697	0.0333292	0.032954
KLAP7	1.44954	1.52438	1.45349	0.809663	0.920094	0.91068	0.389631	0.210138	0.402969	0.153928	0.160523	0.131868	0.0550965	0.0514305	0.0521482	0.0276807	0.0268222	0.0255872	0.0253571	0.0185613	0.0183144	0.0236789	0.0195479	0.0159434	0.0121846	0	0	0	0.0075826	0	0	0	0	0	0	0	0	0	0	0	0	0	0	0	0
KLAP70	0	0	0	0.0542916	0.0539205	0.0570496	4.14348	3.58257	3.39674	0.562832	0.667138	0.62436	0.316037	0.251429	0.31862	0.343593	0.277655	0.342263	0.779335	0.529942	0.474565	0.303839	0.306992	0.275714	0.544504	0.572515	0.537837	0.271989	0.277958	0.296833	0.345308	0.270981	0.330001	0.263352	0.272386	0.251534	0.333141	0.330907	0.381097	0.251892	0.250049	0.257653	0.0146165	0.0179555	0.015625
KLAP71	0.0934786	0.101644	0.0943875	0.448134	0.47041	0.49402	0.460798	0.480749	0.415725	0.539224	0.511727	0.504979	1.51026	1.67712	1.48861	0.976279	0.836669	0.933172	0.751903	0.785733	0.774438	0.590287	0.586116	0.466171	0.22645	0.256148	0.272808	0.10051	0.144443	0.0377329	0.0660372	0.0989814	0.0590782	0.0401418	0.117184	0.0385646	0.0289897	0.0301475	0.0310939	0.0313776	0.0299814	0.028762	0.0346944	0.031595	0.0317541
KLAP72	0	0	0	0.00994402	0.0103966	0	0.072027	0.0596243	0.100569	0.0979826	0.10702	0.137817	0.356725	0.316102	0.308495	0.365559	0.314289	0.297947	0.275484	0.237505	0.243936	0.348321	0.398452	0.29213	0.0894131	0.23328	0.266158	0.22616	0.234981	0.119757	0.14093	0.22456	0.127599	0.10042	0.249184	0.12765	0.0956626	0.12494	0.113208	0.106802	0.0994215	0.0988551	0.0889346	0.0443354	0.0897065
KLAP73	0	0	0	0	0	0	0.0269308	0.0321564	0	0.0459061	0.0479288	0.0423418	0.838185	0.953073	0.74046	0.339766	0.3076	0.402249	0.484769	0.49416	0.482682	0.401703	0.395861	0.339069	0.339054	0.264452	0.289059	0.234349	0.330512	0.135112	0.413317	0.23191	0.238702	0.168684	0.238383	0.148287	0.103655	0.10071	0.106576	0.156423	0.158968	0.155869	0.229255	0.227121	0.210368
KLAP74	0	0	0	0.0750617	0.0751073	0.0741037	0.125595	0.116889	0.120495	0.211239	0.214022	0.204784	0.352927	0.346495	0.37929	0.335556	0.303867	0.327534	0.371883	0.358845	0.372165	0.403299	0.385044	0.339017	0.565893	0.319662	0.350531	0.329965	0.514448	0.136103	0.35542	0.327404	0.224539	0.146704	0.339478	0.143877	0.125437	0.118743	0.133765	0.105629	0.105181	0.102757	0.0727017	0.0693104	0.0655974
KLAP75	0.0203374	0	0.0200722	0.0211798	0.020451	0.0208835	0.32433	0.328204	0.294798	0.742461	0.659945	0.794602	0.305648	0.291518	0.351005	0.214211	0.224223	0.221418	0.099403	0.144201	0.11936	0.0535515	0.100077	0.0999354	0.0196037	0.0852177	0.0836176	0.0317314	0.0279057	0.0691555	0.0173945	0.0332422	0.0453014	0.030792	0.0695885	0.0640725	0.060464	0.0435401	0.0391109	0.0334825	0.0281213	0.0282845	0.0539781	0.0428127	0.0347573
KLAP76	0.970004	1.14873	0.964636	0.926699	0.935401	0.951778	1.16812	0.937488	1.2757	0.96994	0.94295	0.788868	0.497156	0.410728	0.416443	0.207486	0.18176	0.169305	0.0548752	0.0839498	0.0675848	0.0351587	0.0402788	0.0567077	0	0.0229789	0.0214279	0	0	0	0	0	0	0	0	0	0	0	0	0	0	0	0	0	0
KLAP77	0	0	0	0	0	0	0	0	0	0.0197549	0.0189894	0.0176799	0.709047	0.614721	0.752116	0.0993601	0.0693639	0.0537491	0.307172	0.524082	0.470573	0.00944687	0	0.0249835	0.110851	0.0620859	0.0714887	0.0637788	0.128226	0	0.0155895	0.0630297	0	0	0.0714005	0	0	0	0	0	0	0	0	0	0
KLAP78	0.145122	0.146661	0.14108	0.284689	0.263876	0.292137	0.121579	0.103462	0.091507	0.658903	0.59902	0.837682	0.402653	0.40263	0.38541	0.180659	0.185295	0.164967	0.0466463	0.0517353	0.0436245	0.0824753	0.0493658	0.0748165	0.071539	0.0584913	0.0601003	0.0540872	0.0732918	0.0308005	0	0.0546644	0	0.0311964	0.0571784	0.027819	0.0610346	0.0625514	0.0846087	0.160266	0.14232	0.139592	0.220258	0.197051	0.18993
KLAP79	0.0968395	0.0795901	0.0981447	0.128488	0.153472	0.152076	0.231859	0.228031	0.183599	0.36093	0.342066	0.365223	0.534564	0.567869	0.524641	0.525329	0.503392	0.491395	0.608474	0.65368	0.652547	0.971673	0.874398	0.83433	0.758525	0.653323	0.593742	0.609683	0.718986	0.79785	0.829652	0.60704	0.579137	0.766953	0.620097	0.706899	0.75923	0.653753	0.739279	0.787547	0.781322	0.777953	0.735657	0.862028	0.732384
KLAP8	1.86661	1.92325	1.86245	0.539069	0.587379	0.565602	0.627041	0.491753	0.642316	0.648819	0.595669	0.559312	0.251115	0.229393	0.265174	0.0938502	0.0821863	0.0801952	0.0404553	0.0388976	0.0426099	0.0292035	0.0322891	0.0263982	0.013179	0.0151135	0.0144106	0.00966293	0.011195	0	0	0.00946907	0	0	0	0	0	0	0	0	0	0	0	0	0
KLAP80	0.0434094	0.0504549	0.0431662	0.225444	0.192815	0.24546	0.173381	0.228951	0.154067	0.240302	0.255003	0.225915	0.495429	0.523993	0.488297	0.164318	0.166975	0.178522	0.226322	0.207259	0.195734	0.119849	0.0818458	0.066466	0.0707332	0.0299937	0.0317898	0.012916	0.0227411	0	0.030397	0.0130255	0.0180762	0	0.0119493	0.00814102	0.00903887	0.00954251	0.00988154	0.0270913	0.0258544	0.0249206	0.00964531	0	0
KLAP81	0	0	0	0	0	0	0	0	0	0	0	0	0.306653	0.401686	0.376398	0.241573	0.300394	0.3473	0.234084	0.272422	0.227545	0	0	0	0	0	0	0.0521119	0.0795015	0	0	0.0520167	0	0	0.0485505	0	0	0.00617015	0	0	0	0	0	0	0
KLAP82	0	0	0	0.194428	0.202171	0.202201	0.234388	0.223666	0.223811	0.270007	0.236175	0.247585	1.09427	1.19045	1.15629	0.783494	0.824701	1.03178	0.792296	0.984802	0.986855	0.404903	0.554144	0.63372	0.308906	0.392433	0.385278	0.285472	0.191466	0.0962307	0.124407	0.28375	0.221941	0.0669625	0.248119	0.110203	0.0418441	0.0547953	0.0449141	0.0397335	0.0357804	0.0351341	0.0329293	0.0306094	0.0325855
KLAP83	0	0	0	0	0	0	0	0	0	0	0	0	0.389514	0.322933	0.346354	1.16955	1.2834	1.25088	3.09144	2.10517	2.59531	3.79962	2.84886	2.8757	2.6303	2.01062	2.17829	1.54009	2.04433	1.2317	1.71499	1.53061	1.18792	1.39401	1.44186	1.08586	1.21934	1.22364	1.25204	0.959193	1.04003	1.03129	0.838917	0.901212	0.838658
KLAP84	0.110026	0.101531	0.109993	0.735853	0.778061	0.773397	0.599202	0.587384	0.560029	0.438809	0.454578	0.364378	0.32515	0.301168	0.333239	0.228112	0.204603	0.222895	0.195978	0.163443	0.170963	0.181243	0.164498	0.124302	0.159924	0.0862366	0.0861709	0.0764406	0.0836844	0.0555744	0.105807	0.0765396	0.0820924	0.0633813	0.0684271	0.0548185	0.0537968	0.0530735	0.05903	0.0536389	0.0535527	0.0515228	0.0535434	0.0593774	0.0536929
KLAP85	0.0792008	0.0752655	0.0797722	0.231837	0.200536	0.210971	0.500518	0.909153	0.33711	0.554893	0.551097	0.480645	0.55173	0.51521	0.561667	0.616462	0.578913	0.669016	0.738099	0.68998	0.650924	0.640772	0.805866	0.565768	0.55227	0.505992	0.535035	0.355997	0.49805	0.187947	0.383919	0.352488	0.316545	0.225337	0.380347	0.181674	0.145266	0.137773	0.101157	0.142263	0.129347	0.127969	0.176764	0.165619	0.165939
KLAP86	0.0615881	0.0630461	0.0633707	0.160692	0.156381	0.161551	0.333122	0.284294	0.346028	0.421434	0.396796	0.384003	0.222201	0.191374	0.258547	0.118075	0.113417	0.116427	0.0706869	0.0559819	0.0515647	0.0494198	0.0413855	0.0363563	0.0343225	0.0298392	0.0323393	0.036279	0.0529927	0.0395113	0.0674507	0.0363445	0.0443062	0.0476842	0.0367815	0.0415137	0.0379502	0.0349402	0.038114	0.0541214	0.0513467	0.0498427	0.0812015	0.0730224	0.0715244
KLAP87	0	0	0	0.0109141	0.0124228	0.012427	0.0351312	0.032965	0.0295786	0.104772	0.0918057	0.111723	0.299884	0.320449	0.310381	0.0684547	0.0696736	0.0609252	0.0302446	0.0299805	0.0293261	0.0243769	0.0244101	0.0208162	0.014402	0.0126004	0.0125587	0.0112061	0.0152742	0	0	0.0114683	0	0	0.0122235	0	0	0	0	0	0	0	0.00761478	0	0.00689955
KLAP88	0.0569426	0.0505606	0.0560612	0.179092	0.209513	0.208951	0.160759	0.160195	0.137432	0.362773	0.380924	0.352923	0.778693	0.762472	0.675837	0.587887	0.447809	0.51518	0.427088	0.441273	0.420758	0.859949	0.846351	0.772903	0.604394	0.451848	0.440403	0.525191	0.749755	0.32847	0.617518	0.522645	0.435323	0.345587	0.576685	0.278615	0.281211	0.250162	0.279558	0.218051	0.215395	0.214925	0.178911	0.227031	0.167885
KLAP89	0	0	0	0	0	0	0.0288337	0.0364678	0	0.0413708	0.0456538	0.0385287	0.251466	0.231119	0.246959	0.508337	0.440735	0.479506	0.146932	0.143925	0.134686	0.159338	0.188487	0.145769	0.288653	0.215147	0.226678	0.11288	0.108695	0.185573	0.0542823	0.112101	0.101064	0.164147	0.119533	0.195322	0.126296	0.133343	0.12556	0.151245	0.141738	0.139834	0.137374	0.119677	0.131274
KLAP9	1.20777	1.05083	1.24106	0.489997	0.551101	0.524041	0.333819	0.162925	0.372641	0.209307	0.202834	0.193317	0.100171	0.0897831	0.088299	0.0576876	0.0594753	0.0509872	0.0479661	0.0349884	0.0407303	0.0454809	0.0447596	0.0278175	0.0356484	0.0179123	0.0174569	0.0110766	0.0125245	0	0	0.0115108	0	0	0.0120995	0	0	0	0	0	0	0	0	0	0
KLAP90	0.10622	0.0956502	0.105313	0.0329537	0.0341848	0.0357595	0.108727	0.105105	0.089907	0.122202	0.119474	0.132342	0.408083	0.441145	0.434008	0.168565	0.187621	0.185554	0.242139	0.229465	0.220411	0.122488	0.0889628	0.124642	0.140593	0.108998	0.126835	0.0705465	0.105516	0.0263042	0.0406947	0.0696207	0.0317897	0.0338196	0.0658601	0.0262784	0.0194365	0.021569	0.0221582	0.0319346	0.0296124	0.0291584	0.0136333	0.0127734	0.0130963
KLAP91	0.0863757	0.0785773	0.0859939	0.052164	0.0555573	0.0582535	0.22656	0.210139	0.171213	0.308393	0.267875	0.319184	0.472763	0.521683	0.496181	0.354768	0.40939	0.412197	0.360698	0.341476	0.321884	0.244073	0.154874	0.215573	0.360222	0.304348	0.309559	0.114811	0.159263	0.113509	0.130629	0.11283	0.102327	0.126819	0.117438	0.103881	0.0955826	0.0904428	0.10894	0.296752	0.291609	0.289415	0.214449	0.204351	0.201475
KLAP92	0	0	0	0.119548	0.131662	0.114562	1.05629	0.930015	1.60979	0.0760901	0.0818993	0.0785759	0.412284	0.391341	0.403507	0.0838668	0.0782582	0.0603829	0.0376727	0.0277363	0.0285377	0.0300522	0.0178606	0.0283605	0.187376	0.228315	0.209533	0.24179	0.169806	0.409832	0.145211	0.241892	0.231848	0.432771	0.266706	0.424445	0.451518	0.410924	0.47008	0.236096	0.226383	0.231442	0.0799397	0.0748769	0.0714089
KLAP93	0.0701885	0.0652904	0.0687984	0.496416	0.499828	0.553233	0.510232	0.630627	0.604128	0.566861	0.600961	0.502157	0.64579	0.55986	0.601917	0.566206	0.500228	0.543473	0.678918	0.611123	0.649679	0.728226	0.6875	0.603612	0.623839	0.358004	0.397075	0.296425	0.321651	0.13994	0.335724	0.291256	0.213776	0.156043	0.276094	0.146443	0.087885	0.0902008	0.105916	0.0593522	0.0632259	0.0605527	0.0589504	0.0824798	0.0478801
KLAP94	0.414454	0.202714	0.411939	0.389622	0.393474	0.427228	0.519919	0.568173	0.456236	0.412826	0.446645	0.369166	0.414478	0.383827	0.41888	0.340939	0.331493	0.385748	0.40849	0.293852	0.328105	0.378531	0.335091	0.244481	0.165203	0.158316	0.164998	0.116977	0.150944	0.0425157	0.0812463	0.113444	0.0811667	0.0556405	0.114838	0.0493273	0.024622	0.0306177	0.0239469	0.0260947	0.0258067	0.0267149	0.0223496	0.0222917	0.0257927
KLAP95	0.405409	0.0698274	0.396671	1.50775	1.36134	1.40011	2.24198	3.53265	2.81387	1.32266	1.6772	1.04521	0.673065	0.528177	0.588482	0.367237	0.281078	0.306597	0.0629915	0.0978517	0.101556	0.0455422	0.0273036	0.0390952	0.0396874	0.0370243	0.0311474	0.0262532	0.033632	0.0227925	0.0296667	0.0265453	0.0216935	0.0210882	0.0200868	0.0206345	0.0162009	0.0163805	0.0126349	0.0182948	0.0147386	0	0.01677	0.0183932	0.0145069
KLAP96	1.00975	0.0630735	1.02117	4.6238	2.48259	2.26164	3.70427	4.93141	5.22318	6.93997	6.16593	6.58602	0.742647	0.684513	0.833186	0.93874	0.930843	0.845777	0.644997	0.252218	0.326045	0.303126	0.275778	0.170143	0.0869836	0.129031	0.124944	0.0672061	0.112232	0.0219888	0	0.0680614	0.0227063	0.024653	0.0587382	0.0200424	0	0.0140843	0	0	0	0	0	0	0
KLAP97	0	0	0	0	0	0	0	0	0	0.0120051	0.0121253	0.0118779	0.271223	0.265525	0.323864	0	0	0	0	0	0	0	0	0	0	0	0	0	0	0	0	0	0	0	0	0	0	0	0	0	0	0	0	0	0
KLAP98	0.0725524	0.057078	0.0720599	0.253142	0.235501	0.193184	0.43566	0.554391	0.430004	0.72953	0.802215	0.75541	0.540246	0.489041	0.590205	0.462589	0.442155	0.394881	0.281477	0.344532	0.321002	0.265552	0.261518	0.318186	0.129388	0.148975	0.153734	0.0508615	0.094992	0.0256667	0.0355419	0.0516361	0.0416419	0.0366074	0.0618161	0.0296394	0.024062	0.017313	0.0209832	0	0	0	0	0	0
KLAP99	0	0	0	0.208149	0.213157	0.214429	0.122331	0.128585	0.111219	0.101069	0.0948501	0.0890972	0.824352	0.961119	0.840065	0.385478	0.35312	0.435414	0.34022	0.382147	0.39819	0.161338	0.196963	0.188519	0.15748	0.103634	0.116028	0.0527437	0.0689333	0	0.0409352	0.0520801	0.0330823	0	0.0539215	0	0	0	0	0	0	0	0	0	0
unmapped	0.872171	0.923902	0.872868	0.498343	0.470096	0.588721	0.374275	0.298762	0.467032	0.301158	0.292844	0.346589	0.346506	0.365758	0.232583	0.37356	0.293469	0.290871	0.171733	0.26471	0.251102	0.193	0.222903	0.261599	0.268954	0.284338	0.267476	0.220168	0.226665	0.284362	0.431412	0.229919	0.356591	0.359094	0.260007	0.249732	0.272292	0.195682	0.278723	0.484866	0.46252	0.553048	0.302219	0.466681	0.309587

## Sheet: Metadata
short_ID	Sample_ID	Sample_NGI	date	Replicate	days	DNA	Mreads	Sidestream	PSW	T	HRT	DO	NH4	NO2	NO3	FA	ENA_sample
						ug		m3/h	m3/h	C	d	mg/L	mg/l	mg/l	mg/l	mg/l
1_A	181218_1	P19308_109_S62	2018-12-18	A	1	4.06	35.56	1.00241	15	29.8558	9.6515	0.86256	48	9.6	1.4	1.23083	ERS14314732
1_B	181218_2	P19308_110_S63	2018-12-18	B	1	3.98	37.81	1.00241	15	29.8558	9.6515	0.86256	48	9.6	1.4	1.23083	ERS14314733
1_C	181218_3	P19308_111_S64	2018-12-18	C	1	4.26	35.68	1.00241	15	29.8558	9.6515	0.86256	48	9.6	1.4	1.23083	ERS14314734
10_A	181227_1	P19308_112_S65	2018-12-27	A	10	8.91	37.21	1	13	30	10	0.5	90	0.37	5.63	3.72	ERS14314735
10_B	181227_2	P19308_113_S66	2018-12-27	B	10	9.59	36.04	1	13	30	10	0.5	90	0.37	5.63	3.72	ERS14314736
10_C	181227_3	P19308_114_S67	2018-12-27	C	10	6.78	34.16	1	13	30	10	0.5	90	0.37	5.63	3.72	ERS14314737
17_A	190103_1	P19308_115_S68	2019-01-03	A	17	8.35	37.72	3	13	30	11	0.3	86	3.5	36.5	2.4	ERS14314738
17_B	190103_2	P19308_116_S69	2019-01-03	B	17	7.04	51.44	3	13	30	11	0.3	86	3.5	36.5	2.4	ERS14314739
17_C	190103_3	P19308_117_S70	2019-01-03	C	17	8.99	28.32	3	13	30	11	0.3	86	3.5	36.5	2.4	ERS14314740
22_A	190108_1	P19308_118_S71	2019-01-08	A	22	7.03	44.89	4	12	30	13	0	88	19	33	2.64	ERS14314741
22_B	190108_2	P19308_119_S72	2019-01-08	B	22	7.34	38.36	4	12	30	13	0	88	19	33	2.64	ERS14314742
22_C	190108_3	P19308_120_S73	2019-01-08	C	22	9.67	41.16	4	12	30	13	0	88	19	33	2.64	ERS14314743
37_A	190123_1	P19308_121_S74	2019-01-23	A	37	6.93	38.18	4	8	29	14	0	180	31	0	11.16	ERS14314744
37_B	190123_2	P19308_122_S75	2019-01-23	B	37	7.99	36.93	4	8	29	14	0	180	31	0	11.16	ERS14314745
37_C	190123_3	P19308_123_S76	2019-01-23	C	37	7.23	65.42	4	8	29	14	0	180	31	0	11.16	ERS14314746
51_A	190206_1	P19308_124_S77	2019-02-06	A	51	9.47	32.33	3	7	30	17	0.3	190	12	0	19.55	ERS14314747
51_B	190206_2	P19308_125_S78	2019-02-06	B	51	12.9	34.72	3	7	30	17	0.3	190	12	0	19.55	ERS14314748
51_C	190206_3	P19308_126_S79	2019-02-06	C	51	11.5	43.92	3	7	30	17	0.3	190	12	0	19.55	ERS14314749
63_A	190218_1	P19308_127_S80	2019-02-18	A	63	12.5	65.34	3	8	30	14	0.2	180	46	3	14.95	ERS14314750
63_B	190218_2	P19308_128_S81	2019-02-18	B	63	12.7	34.1	3	8	30	14	0.2	180	46	3	14.95	ERS14314751
63_C	190218_3	P19308_129_S82	2019-02-18	C	63	14.8	36.94	3	8	30	14	0.2	180	46	3	14.95	ERS14314752
78_A	190305_1	P19308_130_S83	2019-03-05	A	78	10.7	53.7	1	1	29	21	0.2	117	16	34	8.19	ERS14314753
78_B	190305_2	P19308_131_S84	2019-03-05	B	78	8.65	40.29	1	1	29	21	0.2	117	16	34	8.19	ERS14314754
78_C	190305_3	P19308_132_S85	2019-03-05	C	78	10.1	30.49	1	1	29	21	0.2	117	16	34	8.19	ERS14314755
92_A	190319_1	P19308_133_S86	2019-03-19	A	92	17.6	29.81	6	0	30	22	0	92	14	61	8.08	ERS14314756
92_B	190319_2	P19308_134_S87	2019-03-19	B	92	18.2	24.02	6	0	30	22	0	92	14	61	8.08	ERS14314757
92_C	190319_3	P19308_135_S88	2019-03-19	C	92	17.6	28.3	6	0	30	22	0	92	14	61	8.08	ERS14314758
107_A	190403_1	P19308_136_S89	2019-04-03	A	107	21.5	47	9	0	31	23	0.2	53	2.1	49.9	5.38	ERS14314759
107_B	190403_2	P19308_137_S90	2019-04-03	B	107	21.9	37.21	9	0	31	23	0.2	53	2.1	49.9	5.38	ERS14314760
107_C	190403_3	P19308_138_S91	2019-04-03	C	107	25.3	35.77	9	0	31	23	0.2	53	2.1	49.9	5.38	ERS14314761
120_A	190416_1	P19308_139_S92	2019-04-16	A	120	19.1	21.55	7	0	32	21	0.7	10	1.5	62.5	0.87	ERS14314762
120_B	190416_2	P19308_140_S93	2019-04-16	B	120	23.6	42.84	7	0	32	21	0.7	10	1.5	62.5	0.87	ERS14314763
120_C	190416_3	P19308_141_S94	2019-04-16	C	120	16.7	25.67	7	0	32	21	0.7	10	1.5	62.5	0.87	ERS14314764
134_A	190430_1	P19308_142_S95	2019-04-30	A	134	24.4	30	6	0	34	22	0.5	31	1.6	19.4	5.22	ERS14314765
134_B	190430_2	P19308_143_S96	2019-04-30	B	134	24	38.71	6	0	34	22	0.5	31	1.6	19.4	5.22	ERS14314766
134_C	190430_3	P19308_144_S97	2019-04-30	C	134	27.1	38.73	6	0	34	22	0.5	31	1.6	19.4	5.22	ERS14314767
148_A	190514_1	P19308_145_S98	2019-05-14	A	148	21.2	37.39	9	0	32	24	0.1	58	2.6	32.4	9.44	ERS14314768
148_B	190514_2	P19308_146_S99	2019-05-14	B	148	24.6	50.55	9	0	32	24	0.1	58	2.6	32.4	9.44	ERS14314769
148_C	190514_3	P19308_147_S100	2019-05-14	C	148	21	36.39	9	0	32	24	0.1	58	2.6	32.4	9.44	ERS14314770
162_A	190528_1	P19308_148_S101	2019-05-28	A	162	22.5	27.65	10	0	35	21	0.8	36	1.9	16.1	8.63	ERS14314771
162_B	190528_2	P19308_149_S102	2019-05-28	B	162	29.8	28.66	10	0	35	21	0.8	36	1.9	16.1	8.63	ERS14314772
162_C	190528_3	P19308_150_S103	2019-05-28	C	162	19.2	17.52	10	0	35	21	0.8	36	1.9	16.1	8.63	ERS14314773
175_A	190610_1	P19308_151_S104	2019-06-10	A	175	23.7	48.67	9	0	36	21	1.1	53	2.5	1.9	18.35	ERS14314774
175_B	190610_2	P19308_152_S105	2019-06-10	B	175	32.8	28.79	9	0	36	21	1.1	53	2.5	1.9	18.35	ERS14314775
175_C	190610_3	P19308_153_S106	2019-06-10	C	175	34.7	38.08	9	0	36	21	1.1	53	2.5	1.9	18.35	ERS14314776
